# Supplementary material for: RBFOX3/NeuN is dispensable for visual function
Source: PLoS One. 2018 Feb 5;13(2):e0192355. doi: 10.1371/journal.pone.0192355 (PMC5798780; doi:10.1371/journal.pone.0192355)
Supplement: S1 Code — (PY) [file pone.0192355.s001.py]

#!/usr/bin/env python2
# -*- coding: utf-8 -*-
from psychopy import visual, core, event #import some libraries from PsychoPy

import numpy as np
import psychopy.visual
import psychopy.event
import psychopy.core


win = psychopy.visual.Window(
    size=[1440, 900],
    fullscr=True,
)

psychopy.event.Mouse(visible=False)


#visual acuity
#stimulus 1 (sf=0.05)
grating = psychopy.visual.GratingStim(
    win=win,
    size=[1440, 900],
    
          
    units="pix",
    sf=0.0032727867
)     


contrasts = [1]
grating_hpos = [0]

for i_grating in range(1):

    grating.contrast = contrasts[i_grating]
    grating.pos = [grating_hpos[i_grating], 0]

  
clock = psychopy.core.Clock()

keep_going = True
#while clock.getTime() < 3:
while keep_going:
    grating.draw()
    win.flip()

    grating.phase = np.mod(clock.getTime() / 3, 1) 

    grating.draw()

    win.flip()

    if len(psychopy.event.getKeys(keyList=['n']))>0:
        keep_going = False
    elif len(event.getKeys(keyList=['g']))>0: 
        grating = psychopy.visual.GratingStim(win=win, size=[1440, 900],)
        contrasts = [0]
        grating_hpos = [0]
        for i_grating in range(1):
            grating.contrast = contrasts[i_grating]
            grating.pos = [grating_hpos[i_grating], 0]  
        clock = psychopy.core.Clock()
        keep_going = True
        #while clock.getTime() < 3:
        while keep_going:
            grating.draw()
            win.flip()
            grating.phase = np.mod(clock.getTime() / 3, 1) 
            grating.draw()
            win.flip()
            keys = psychopy.event.getKeys()
            if len(keys) > 0:
                keep_going = False
        if len(event.waitKeys(keyList=['space']))>0:
            grating = psychopy.visual.GratingStim(win=win, size=[1440, 900], units="pix", sf=0.0032727867)
            contrasts = [1]
            grating_hpos = [0]
            for i_grating in range(1):
                grating.contrast = contrasts[i_grating]
                grating.pos = [grating_hpos[i_grating], 0]
                clock = psychopy.core.Clock()
            keep_going = True
    elif len(event.getKeys(keyList=['w']))>0: 
        grating = psychopy.visual.GratingStim(win=win, size=[1440, 900],)
        contrasts = [1]
        grating_hpos = [0]
        for i_grating in range(1):
            grating.contrast = contrasts[i_grating]
            grating.pos = [grating_hpos[i_grating], 0]  
        clock = psychopy.core.Clock()
        keep_going = True
        #while clock.getTime() < 3:
        while keep_going:
            grating.draw()
            win.flip()
            grating.phase = np.mod(clock.getTime() / 1000, 1) 
            grating.draw()
            win.flip()
            keys = psychopy.event.getKeys()
            if len(keys) > 0:
                keep_going = False
        if len(event.waitKeys(keyList=['space']))>0:
            grating = psychopy.visual.GratingStim(win=win, size=[1440, 900], units="pix", sf=0.0032727867)
            contrasts = [1]
            grating_hpos = [0]
            for i_grating in range(1):
                grating.contrast = contrasts[i_grating]
                grating.pos = [grating_hpos[i_grating], 0]
                clock = psychopy.core.Clock()
            keep_going = True
    elif len(event.getKeys(keyList=['d']))>0: 
        grating = psychopy.visual.GratingStim(win=win, size=[1440, 900], units="pix", sf=-0.0032727867)
        contrasts = [1]
        grating_hpos = [0]
        for i_grating in range(1):
            grating.contrast = contrasts[i_grating]
            grating.pos = [grating_hpos[i_grating], 0]
            clock = psychopy.core.Clock()
        keep_going = True
        while keep_going:
            grating.draw()
            win.flip()
            grating.phase = np.mod(clock.getTime() / 3, 1) 
            grating.draw()
            win.flip()
            keys = psychopy.event.getKeys()
            if len(keys) > 0:
                keep_going = False
        if len(event.waitKeys(keyList=['space']))>0:
            grating = psychopy.visual.GratingStim(win=win, size=[1440, 900], units="pix", sf=0.0032727867)
            contrasts = [1]
            grating_hpos = [0]
            for i_grating in range(1):
                grating.contrast = contrasts[i_grating]
                grating.pos = [grating_hpos[i_grating], 0]
                clock = psychopy.core.Clock()
            keep_going = True


#blank
grating = psychopy.visual.GratingStim(
    win=win,
    size=[1440, 900],
)
contrasts = [0]
grating_hpos = [0]

for i_grating in range(1):

    grating.contrast = contrasts[i_grating]
    grating.pos = [grating_hpos[i_grating], 0]

  
clock = psychopy.core.Clock()

keep_going = True
#while clock.getTime() < 3:
while keep_going:
    grating.draw()
    win.flip()

    grating.phase = np.mod(clock.getTime() / 3, 1) 

    grating.draw()

    win.flip()

    keys = psychopy.event.getKeys()

    if len(keys) > 0:
        keep_going = False


       
#stimulus 2 (sf=0.1)
grating = psychopy.visual.GratingStim(
    win=win,
    size=[1440, 900],
    
           
    units="pix",
    sf=0.0065455735
)


contrasts = [1]
grating_hpos = [0]

for i_grating in range(1):

    grating.contrast = contrasts[i_grating]
    grating.pos = [grating_hpos[i_grating], 0]


clock = psychopy.core.Clock()

keep_going = True
#while clock.getTime() < 3:
while keep_going:
    grating.draw()
    win.flip()

    grating.phase = np.mod(clock.getTime() / 1.5, 1) 

    grating.draw()

    win.flip()

    if len(psychopy.event.getKeys(keyList=['n']))>0:
        keep_going = False
    elif len(event.getKeys(keyList=['g']))>0: 
        grating = psychopy.visual.GratingStim(win=win, size=[1440, 900],)
        contrasts = [0]
        grating_hpos = [0]
        for i_grating in range(1):
            grating.contrast = contrasts[i_grating]
            grating.pos = [grating_hpos[i_grating], 0]  
        clock = psychopy.core.Clock()
        keep_going = True
        #while clock.getTime() < 3:
        while keep_going:
            grating.draw()
            win.flip()
            grating.phase = np.mod(clock.getTime() / 3, 1) 
            grating.draw()
            win.flip()
            keys = psychopy.event.getKeys()
            if len(keys) > 0:
                keep_going = False
        if len(event.waitKeys(keyList=['space']))>0:
            grating = psychopy.visual.GratingStim(win=win, size=[1440, 900], units="pix", sf=0.0065455735)
            contrasts = [1]
            grating_hpos = [0]
            for i_grating in range(1):
                grating.contrast = contrasts[i_grating]
                grating.pos = [grating_hpos[i_grating], 0]
                clock = psychopy.core.Clock()
            keep_going = True
    elif len(event.getKeys(keyList=['w']))>0: 
        grating = psychopy.visual.GratingStim(win=win, size=[1440, 900],)
        contrasts = [1]
        grating_hpos = [0]
        for i_grating in range(1):
            grating.contrast = contrasts[i_grating]
            grating.pos = [grating_hpos[i_grating], 0]  
        clock = psychopy.core.Clock()
        keep_going = True
        #while clock.getTime() < 3:
        while keep_going:
            grating.draw()
            win.flip()
            grating.phase = np.mod(clock.getTime() / 1000, 1) 
            grating.draw()
            win.flip()
            keys = psychopy.event.getKeys()
            if len(keys) > 0:
                keep_going = False
        if len(event.waitKeys(keyList=['space']))>0:
            grating = psychopy.visual.GratingStim(win=win, size=[1440, 900], units="pix", sf=0.0065455735)
            contrasts = [1]
            grating_hpos = [0]
            for i_grating in range(1):
                grating.contrast = contrasts[i_grating]
                grating.pos = [grating_hpos[i_grating], 0]
                clock = psychopy.core.Clock()
            keep_going = True
    elif len(event.getKeys(keyList=['d']))>0: 
        grating = psychopy.visual.GratingStim(win=win, size=[1440, 900], units="pix", sf=-0.0065455735)
        contrasts = [1]
        grating_hpos = [0]
        for i_grating in range(1):
            grating.contrast = contrasts[i_grating]
            grating.pos = [grating_hpos[i_grating], 0]
            clock = psychopy.core.Clock()
        keep_going = True
        while keep_going:
            grating.draw()
            win.flip()
            grating.phase = np.mod(clock.getTime() / 1.5, 1) 
            grating.draw()
            win.flip()
            keys = psychopy.event.getKeys()
            if len(keys) > 0:
                keep_going = False
        if len(event.waitKeys(keyList=['space']))>0:
            grating = psychopy.visual.GratingStim(win=win, size=[1440, 900], units="pix", sf=0.0065455735)
            contrasts = [1]
            grating_hpos = [0]
            for i_grating in range(1):
                grating.contrast = contrasts[i_grating]
                grating.pos = [grating_hpos[i_grating], 0]
                clock = psychopy.core.Clock()
            keep_going = True  
 
#blank
grating = psychopy.visual.GratingStim(
    win=win,
    size=[1440, 900],
)
contrasts = [0]
grating_hpos = [0]

for i_grating in range(1):

    grating.contrast = contrasts[i_grating]
    grating.pos = [grating_hpos[i_grating], 0]

  
clock = psychopy.core.Clock()

keep_going = True
#while clock.getTime() < 3:
while keep_going:
    grating.draw()
    win.flip()

    grating.phase = np.mod(clock.getTime() / 3, 1) 

    grating.draw()

    win.flip()

    keys = psychopy.event.getKeys()

    if len(keys) > 0:
        keep_going = False


       
#stimulus 3 (sf=0.15)
grating = psychopy.visual.GratingStim(
    win=win,
    size=[1440, 900],
    
          
    units="pix",
    sf=0.0098183603
)


contrasts = [1]
grating_hpos = [0]

for i_grating in range(1):

    grating.contrast = contrasts[i_grating]
    grating.pos = [grating_hpos[i_grating], 0]

  
clock = psychopy.core.Clock()

keep_going = True
#while clock.getTime() < 3:
while keep_going:
    grating.draw()
    win.flip()

    grating.phase = np.mod(clock.getTime() / 1 , 1) 

    grating.draw()

    win.flip()

    if len(psychopy.event.getKeys(keyList=['n']))>0:
        keep_going = False
    elif len(event.getKeys(keyList=['g']))>0: 
        grating = psychopy.visual.GratingStim(win=win, size=[1440, 900],)
        contrasts = [0]
        grating_hpos = [0]
        for i_grating in range(1):
            grating.contrast = contrasts[i_grating]
            grating.pos = [grating_hpos[i_grating], 0]  
        clock = psychopy.core.Clock()
        keep_going = True
        #while clock.getTime() < 3:
        while keep_going:
            grating.draw()
            win.flip()
            grating.phase = np.mod(clock.getTime() / 3, 1) 
            grating.draw()
            win.flip()
            keys = psychopy.event.getKeys()
            if len(keys) > 0:
                keep_going = False
        if len(event.waitKeys(keyList=['space']))>0:
            grating = psychopy.visual.GratingStim(win=win, size=[1440, 900], units="pix", sf=0.0098183603)
            contrasts = [1]
            grating_hpos = [0]
            for i_grating in range(1):
                grating.contrast = contrasts[i_grating]
                grating.pos = [grating_hpos[i_grating], 0]
                clock = psychopy.core.Clock()
            keep_going = True
    elif len(event.getKeys(keyList=['w']))>0: 
        grating = psychopy.visual.GratingStim(win=win, size=[1440, 900],)
        contrasts = [1]
        grating_hpos = [0]
        for i_grating in range(1):
            grating.contrast = contrasts[i_grating]
            grating.pos = [grating_hpos[i_grating], 0]  
        clock = psychopy.core.Clock()
        keep_going = True
        #while clock.getTime() < 3:
        while keep_going:
            grating.draw()
            win.flip()
            grating.phase = np.mod(clock.getTime() / 1000, 1) 
            grating.draw()
            win.flip()
            keys = psychopy.event.getKeys()
            if len(keys) > 0:
                keep_going = False
        if len(event.waitKeys(keyList=['space']))>0:
            grating = psychopy.visual.GratingStim(win=win, size=[1440, 900], units="pix", sf=0.0098183603)
            contrasts = [1]
            grating_hpos = [0]
            for i_grating in range(1):
                grating.contrast = contrasts[i_grating]
                grating.pos = [grating_hpos[i_grating], 0]
                clock = psychopy.core.Clock()
            keep_going = True
    elif len(event.getKeys(keyList=['d']))>0: 
        grating = psychopy.visual.GratingStim(win=win, size=[1440, 900], units="pix", sf=-0.0098183603)
        contrasts = [1]
        grating_hpos = [0]
        for i_grating in range(1):
            grating.contrast = contrasts[i_grating]
            grating.pos = [grating_hpos[i_grating], 0]
            clock = psychopy.core.Clock()
        keep_going = True
        while keep_going:
            grating.draw()
            win.flip()
            grating.phase = np.mod(clock.getTime() / 1, 1) 
            grating.draw()
            win.flip()
            keys = psychopy.event.getKeys()
            if len(keys) > 0:
                keep_going = False
        if len(event.waitKeys(keyList=['space']))>0:
            grating = psychopy.visual.GratingStim(win=win, size=[1440, 900], units="pix", sf=0.0098183603)
            contrasts = [1]
            grating_hpos = [0]
            for i_grating in range(1):
                grating.contrast = contrasts[i_grating]
                grating.pos = [grating_hpos[i_grating], 0]
                clock = psychopy.core.Clock()
            keep_going = True


#blank
grating = psychopy.visual.GratingStim(
    win=win,
    size=[1440, 900],
)
contrasts = [0]
grating_hpos = [0]

for i_grating in range(1):

    grating.contrast = contrasts[i_grating]
    grating.pos = [grating_hpos[i_grating], 0]

  
clock = psychopy.core.Clock()

keep_going = True
#while clock.getTime() < 3:
while keep_going:
    grating.draw()
    win.flip()

    grating.phase = np.mod(clock.getTime() / 3, 1) 

    grating.draw()

    win.flip()

    keys = psychopy.event.getKeys()

    if len(keys) > 0:
        keep_going = False


     
#stimulus 4 (sf=0.2)
grating = psychopy.visual.GratingStim(
    win=win,
    size=[1440, 900],
    
           
    units="pix",
    sf=0.0130911471
)


contrasts = [1]
grating_hpos = [0]

for i_grating in range(1):

    grating.contrast = contrasts[i_grating]
    grating.pos = [grating_hpos[i_grating], 0]


clock = psychopy.core.Clock()

keep_going = True
#while clock.getTime() < 3:
while keep_going:
    grating.draw()
    win.flip()

    grating.phase = np.mod(clock.getTime() / 0.75, 1) 

    grating.draw()

    win.flip()

    if len(psychopy.event.getKeys(keyList=['n']))>0:
        keep_going = False
    elif len(event.getKeys(keyList=['g']))>0: 
        grating = psychopy.visual.GratingStim(win=win, size=[1440, 900],)
        contrasts = [0]
        grating_hpos = [0]
        for i_grating in range(1):
            grating.contrast = contrasts[i_grating]
            grating.pos = [grating_hpos[i_grating], 0]  
        clock = psychopy.core.Clock()
        keep_going = True
        #while clock.getTime() < 3:
        while keep_going:
            grating.draw()
            win.flip()
            grating.phase = np.mod(clock.getTime() / 3, 1) 
            grating.draw()
            win.flip()
            keys = psychopy.event.getKeys()
            if len(keys) > 0:
                keep_going = False
        if len(event.waitKeys(keyList=['space']))>0:
            grating = psychopy.visual.GratingStim(win=win, size=[1440, 900], units="pix", sf=0.0130911471)
            contrasts = [1]
            grating_hpos = [0]
            for i_grating in range(1):
                grating.contrast = contrasts[i_grating]
                grating.pos = [grating_hpos[i_grating], 0]
                clock = psychopy.core.Clock()
            keep_going = True
    elif len(event.getKeys(keyList=['w']))>0: 
        grating = psychopy.visual.GratingStim(win=win, size=[1440, 900],)
        contrasts = [1]
        grating_hpos = [0]
        for i_grating in range(1):
            grating.contrast = contrasts[i_grating]
            grating.pos = [grating_hpos[i_grating], 0]  
        clock = psychopy.core.Clock()
        keep_going = True
        #while clock.getTime() < 3:
        while keep_going:
            grating.draw()
            win.flip()
            grating.phase = np.mod(clock.getTime() / 1000, 1) 
            grating.draw()
            win.flip()
            keys = psychopy.event.getKeys()
            if len(keys) > 0:
                keep_going = False
        if len(event.waitKeys(keyList=['space']))>0:
            grating = psychopy.visual.GratingStim(win=win, size=[1440, 900], units="pix", sf=0.0130911471)
            contrasts = [1]
            grating_hpos = [0]
            for i_grating in range(1):
                grating.contrast = contrasts[i_grating]
                grating.pos = [grating_hpos[i_grating], 0]
                clock = psychopy.core.Clock()
            keep_going = True
    elif len(event.getKeys(keyList=['d']))>0: 
        grating = psychopy.visual.GratingStim(win=win, size=[1440, 900], units="pix", sf=-0.0130911471)
        contrasts = [1]
        grating_hpos = [0]
        for i_grating in range(1):
            grating.contrast = contrasts[i_grating]
            grating.pos = [grating_hpos[i_grating], 0]
            clock = psychopy.core.Clock()
        keep_going = True
        while keep_going:
            grating.draw()
            win.flip()
            grating.phase = np.mod(clock.getTime() / 0.75, 1) 
            grating.draw()
            win.flip()
            keys = psychopy.event.getKeys()
            if len(keys) > 0:
                keep_going = False
        if len(event.waitKeys(keyList=['space']))>0:
            grating = psychopy.visual.GratingStim(win=win, size=[1440, 900], units="pix", sf=0.0130911471)
            contrasts = [1]
            grating_hpos = [0]
            for i_grating in range(1):
                grating.contrast = contrasts[i_grating]
                grating.pos = [grating_hpos[i_grating], 0]
                clock = psychopy.core.Clock()
            keep_going = True


#blank
grating = psychopy.visual.GratingStim(
    win=win,
    size=[1440, 900],
)
contrasts = [0]
grating_hpos = [0]

for i_grating in range(1):

    grating.contrast = contrasts[i_grating]
    grating.pos = [grating_hpos[i_grating], 0]

  
clock = psychopy.core.Clock()

keep_going = True
#while clock.getTime() < 3:
while keep_going:
    grating.draw()
    win.flip()

    grating.phase = np.mod(clock.getTime() / 3, 1) 

    grating.draw()

    win.flip()

    keys = psychopy.event.getKeys()

    if len(keys) > 0:
        keep_going = False


#stimulus 5 (sf=0.25)
grating = psychopy.visual.GratingStim(
    win=win,
    size=[1440, 900],
    
          
    units="pix",
    sf=0.0163639338
)

contrasts = [1]
grating_hpos = [0]

for i_grating in range(1):

    grating.contrast = contrasts[i_grating]
    grating.pos = [grating_hpos[i_grating], 0]

  
clock = psychopy.core.Clock()

keep_going = True
#while clock.getTime() < 3:
while keep_going:
    grating.draw()
    win.flip()

    grating.phase = np.mod(clock.getTime() / 0.6, 1) 

    grating.draw()

    win.flip()

    if len(psychopy.event.getKeys(keyList=['n']))>0:
        keep_going = False
    elif len(event.getKeys(keyList=['g']))>0: 
        grating = psychopy.visual.GratingStim(win=win, size=[1440, 900],)
        contrasts = [0]
        grating_hpos = [0]
        for i_grating in range(1):
            grating.contrast = contrasts[i_grating]
            grating.pos = [grating_hpos[i_grating], 0]  
        clock = psychopy.core.Clock()
        keep_going = True
        #while clock.getTime() < 3:
        while keep_going:
            grating.draw()
            win.flip()
            grating.phase = np.mod(clock.getTime() / 3, 1) 
            grating.draw()
            win.flip()
            keys = psychopy.event.getKeys()
            if len(keys) > 0:
                keep_going = False
        if len(event.waitKeys(keyList=['space']))>0:
            grating = psychopy.visual.GratingStim(win=win, size=[1440, 900], units="pix", sf=0.0163639338)
            contrasts = [1]
            grating_hpos = [0]
            for i_grating in range(1):
                grating.contrast = contrasts[i_grating]
                grating.pos = [grating_hpos[i_grating], 0]
                clock = psychopy.core.Clock()
            keep_going = True
    elif len(event.getKeys(keyList=['w']))>0: 
        grating = psychopy.visual.GratingStim(win=win, size=[1440, 900],)
        contrasts = [1]
        grating_hpos = [0]
        for i_grating in range(1):
            grating.contrast = contrasts[i_grating]
            grating.pos = [grating_hpos[i_grating], 0]  
        clock = psychopy.core.Clock()
        keep_going = True
        #while clock.getTime() < 3:
        while keep_going:
            grating.draw()
            win.flip()
            grating.phase = np.mod(clock.getTime() / 1000, 1) 
            grating.draw()
            win.flip()
            keys = psychopy.event.getKeys()
            if len(keys) > 0:
                keep_going = False
        if len(event.waitKeys(keyList=['space']))>0:
            grating = psychopy.visual.GratingStim(win=win, size=[1440, 900], units="pix", sf=0.0163639338)
            contrasts = [1]
            grating_hpos = [0]
            for i_grating in range(1):
                grating.contrast = contrasts[i_grating]
                grating.pos = [grating_hpos[i_grating], 0]
                clock = psychopy.core.Clock()
            keep_going = True
    elif len(event.getKeys(keyList=['d']))>0: 
        grating = psychopy.visual.GratingStim(win=win, size=[1440, 900], units="pix", sf=-0.0163639338)
        contrasts = [1]
        grating_hpos = [0]
        for i_grating in range(1):
            grating.contrast = contrasts[i_grating]
            grating.pos = [grating_hpos[i_grating], 0]
            clock = psychopy.core.Clock()
        keep_going = True
        while keep_going:
            grating.draw()
            win.flip()
            grating.phase = np.mod(clock.getTime() / 0.6, 1) 
            grating.draw()
            win.flip()
            keys = psychopy.event.getKeys()
            if len(keys) > 0:
                keep_going = False
        if len(event.waitKeys(keyList=['space']))>0:
            grating = psychopy.visual.GratingStim(win=win, size=[1440, 900], units="pix", sf=0.0163639338)
            contrasts = [1]
            grating_hpos = [0]
            for i_grating in range(1):
                grating.contrast = contrasts[i_grating]
                grating.pos = [grating_hpos[i_grating], 0]
                clock = psychopy.core.Clock()
            keep_going = True


#blank
grating = psychopy.visual.GratingStim(
    win=win,
    size=[1440, 900],
)
contrasts = [0]
grating_hpos = [0]

for i_grating in range(1):

    grating.contrast = contrasts[i_grating]
    grating.pos = [grating_hpos[i_grating], 0]

  
clock = psychopy.core.Clock()

keep_going = True
#while clock.getTime() < 3:
while keep_going:
    grating.draw()
    win.flip()

    grating.phase = np.mod(clock.getTime() / 3, 1) 

    grating.draw()

    win.flip()

    keys = psychopy.event.getKeys()

    if len(keys) > 0:
        keep_going = False


       
#stimulus 6 (sf=0.3)
grating = psychopy.visual.GratingStim(
    win=win,
    size=[1440, 900],
             
    units="pix",
    sf=0.0196367206
)


contrasts = [1]
grating_hpos = [0]

for i_grating in range(1):

    grating.contrast = contrasts[i_grating]
    grating.pos = [grating_hpos[i_grating], 0]


clock = psychopy.core.Clock()

keep_going = True
#while clock.getTime() < 3:
while keep_going:
    grating.draw()
    win.flip()

    grating.phase = np.mod(clock.getTime() / 0.5, 1) 

    grating.draw()

    win.flip()

    if len(psychopy.event.getKeys(keyList=['n']))>0:
        keep_going = False
    elif len(event.getKeys(keyList=['g']))>0: 
        grating = psychopy.visual.GratingStim(win=win, size=[1440, 900],)
        contrasts = [0]
        grating_hpos = [0]
        for i_grating in range(1):
            grating.contrast = contrasts[i_grating]
            grating.pos = [grating_hpos[i_grating], 0]  
        clock = psychopy.core.Clock()
        keep_going = True
        #while clock.getTime() < 3:
        while keep_going:
            grating.draw()
            win.flip()
            grating.phase = np.mod(clock.getTime() / 3, 1) 
            grating.draw()
            win.flip()
            keys = psychopy.event.getKeys()
            if len(keys) > 0:
                keep_going = False
        if len(event.waitKeys(keyList=['space']))>0:
            grating = psychopy.visual.GratingStim(win=win, size=[1440, 900], units="pix", sf=0.0196367206)
            contrasts = [1]
            grating_hpos = [0]
            for i_grating in range(1):
                grating.contrast = contrasts[i_grating]
                grating.pos = [grating_hpos[i_grating], 0]
                clock = psychopy.core.Clock()
            keep_going = True
    elif len(event.getKeys(keyList=['w']))>0: 
        grating = psychopy.visual.GratingStim(win=win, size=[1440, 900],)
        contrasts = [1]
        grating_hpos = [0]
        for i_grating in range(1):
            grating.contrast = contrasts[i_grating]
            grating.pos = [grating_hpos[i_grating], 0]  
        clock = psychopy.core.Clock()
        keep_going = True
        #while clock.getTime() < 3:
        while keep_going:
            grating.draw()
            win.flip()
            grating.phase = np.mod(clock.getTime() / 1000, 1) 
            grating.draw()
            win.flip()
            keys = psychopy.event.getKeys()
            if len(keys) > 0:
                keep_going = False
        if len(event.waitKeys(keyList=['space']))>0:
            grating = psychopy.visual.GratingStim(win=win, size=[1440, 900], units="pix", sf=0.0196367206)
            contrasts = [1]
            grating_hpos = [0]
            for i_grating in range(1):
                grating.contrast = contrasts[i_grating]
                grating.pos = [grating_hpos[i_grating], 0]
                clock = psychopy.core.Clock()
            keep_going = True
    elif len(event.getKeys(keyList=['d']))>0: 
        grating = psychopy.visual.GratingStim(win=win, size=[1440, 900], units="pix", sf=-0.0196367206)
        contrasts = [1]
        grating_hpos = [0]
        for i_grating in range(1):
            grating.contrast = contrasts[i_grating]
            grating.pos = [grating_hpos[i_grating], 0]
            clock = psychopy.core.Clock()
        keep_going = True
        while keep_going:
            grating.draw()
            win.flip()
            grating.phase = np.mod(clock.getTime() / 0.5, 1) 
            grating.draw()
            win.flip()
            keys = psychopy.event.getKeys()
            if len(keys) > 0:
                keep_going = False
        if len(event.waitKeys(keyList=['space']))>0:
            grating = psychopy.visual.GratingStim(win=win, size=[1440, 900], units="pix", sf=0.0196367206)
            contrasts = [1]
            grating_hpos = [0]
            for i_grating in range(1):
                grating.contrast = contrasts[i_grating]
                grating.pos = [grating_hpos[i_grating], 0]
                clock = psychopy.core.Clock()
            keep_going = True


#blank
grating = psychopy.visual.GratingStim(
    win=win,
    size=[1440, 900],
)
contrasts = [0]
grating_hpos = [0]

for i_grating in range(1):

    grating.contrast = contrasts[i_grating]
    grating.pos = [grating_hpos[i_grating], 0]

  
clock = psychopy.core.Clock()

keep_going = True
#while clock.getTime() < 3:
while keep_going:
    grating.draw()
    win.flip()

    grating.phase = np.mod(clock.getTime() / 3, 1) 

    grating.draw()

    win.flip()

    keys = psychopy.event.getKeys()

    if len(keys) > 0:
        keep_going = False


#stimulus 7 (sf=0.35)
grating = psychopy.visual.GratingStim(
    win=win,
    size=[1440, 900],
           
    units="pix",
    sf=0.0229095074
)


contrasts = [1]
grating_hpos = [0]

for i_grating in range(1):

    grating.contrast = contrasts[i_grating]
    grating.pos = [grating_hpos[i_grating], 0]

  
clock = psychopy.core.Clock()

keep_going = True
#while clock.getTime() < 3:
while keep_going:
    grating.draw()
    win.flip()

    grating.phase = np.mod(clock.getTime() / 0.4285714285, 1) 

    grating.draw()

    win.flip()

    if len(psychopy.event.getKeys(keyList=['n']))>0:
        keep_going = False
    elif len(event.getKeys(keyList=['g']))>0: 
        grating = psychopy.visual.GratingStim(win=win, size=[1440, 900],)
        contrasts = [0]
        grating_hpos = [0]
        for i_grating in range(1):
            grating.contrast = contrasts[i_grating]
            grating.pos = [grating_hpos[i_grating], 0]  
        clock = psychopy.core.Clock()
        keep_going = True
        #while clock.getTime() < 3:
        while keep_going:
            grating.draw()
            win.flip()
            grating.phase = np.mod(clock.getTime() / 3, 1) 
            grating.draw()
            win.flip()
            keys = psychopy.event.getKeys()
            if len(keys) > 0:
                keep_going = False
        if len(event.waitKeys(keyList=['space']))>0:
            grating = psychopy.visual.GratingStim(win=win, size=[1440, 900], units="pix", sf=0.0229095074)
            contrasts = [1]
            grating_hpos = [0]
            for i_grating in range(1):
                grating.contrast = contrasts[i_grating]
                grating.pos = [grating_hpos[i_grating], 0]
                clock = psychopy.core.Clock()
            keep_going = True
    elif len(event.getKeys(keyList=['w']))>0: 
        grating = psychopy.visual.GratingStim(win=win, size=[1440, 900],)
        contrasts = [1]
        grating_hpos = [0]
        for i_grating in range(1):
            grating.contrast = contrasts[i_grating]
            grating.pos = [grating_hpos[i_grating], 0]  
        clock = psychopy.core.Clock()
        keep_going = True
        #while clock.getTime() < 3:
        while keep_going:
            grating.draw()
            win.flip()
            grating.phase = np.mod(clock.getTime() / 1000, 1) 
            grating.draw()
            win.flip()
            keys = psychopy.event.getKeys()
            if len(keys) > 0:
                keep_going = False
        if len(event.waitKeys(keyList=['space']))>0:
            grating = psychopy.visual.GratingStim(win=win, size=[1440, 900], units="pix", sf=0.0229095074)
            contrasts = [1]
            grating_hpos = [0]
            for i_grating in range(1):
                grating.contrast = contrasts[i_grating]
                grating.pos = [grating_hpos[i_grating], 0]
                clock = psychopy.core.Clock()
            keep_going = True
    elif len(event.getKeys(keyList=['d']))>0: 
        grating = psychopy.visual.GratingStim(win=win, size=[1440, 900], units="pix", sf=-0.0229095074)
        contrasts = [1]
        grating_hpos = [0]
        for i_grating in range(1):
            grating.contrast = contrasts[i_grating]
            grating.pos = [grating_hpos[i_grating], 0]
            clock = psychopy.core.Clock()
        keep_going = True
        while keep_going:
            grating.draw()
            win.flip()
            grating.phase = np.mod(clock.getTime() / 0.4285714285, 1) 
            grating.draw()
            win.flip()
            keys = psychopy.event.getKeys()
            if len(keys) > 0:
                keep_going = False
        if len(event.waitKeys(keyList=['space']))>0:
            grating = psychopy.visual.GratingStim(win=win, size=[1440, 900], units="pix", sf=0.0229095074)
            contrasts = [1]
            grating_hpos = [0]
            for i_grating in range(1):
                grating.contrast = contrasts[i_grating]
                grating.pos = [grating_hpos[i_grating], 0]
                clock = psychopy.core.Clock()
            keep_going = True


#blank
grating = psychopy.visual.GratingStim(
    win=win,
    size=[1440, 900],
)
contrasts = [0]
grating_hpos = [0]

for i_grating in range(1):

    grating.contrast = contrasts[i_grating]
    grating.pos = [grating_hpos[i_grating], 0]

  
clock = psychopy.core.Clock()

keep_going = True
#while clock.getTime() < 3:
while keep_going:
    grating.draw()
    win.flip()

    grating.phase = np.mod(clock.getTime() / 3, 1) 

    grating.draw()

    win.flip()

    keys = psychopy.event.getKeys()

    if len(keys) > 0:
        keep_going = False


       
#stimulus 8 (sf=0.4)
grating = psychopy.visual.GratingStim(
    win=win,
    size=[1440, 900],
    
           
    units="pix",
    sf=0.0261822942
)


contrasts = [1]
grating_hpos = [0]

for i_grating in range(1):

    grating.contrast = contrasts[i_grating]
    grating.pos = [grating_hpos[i_grating], 0]


clock = psychopy.core.Clock()

keep_going = True
#while clock.getTime() < 3:
while keep_going:
    grating.draw()
    win.flip()

    grating.phase = np.mod(clock.getTime() / 0.375, 1) 

    grating.draw()

    win.flip()

    if len(psychopy.event.getKeys(keyList=['n']))>0:
        keep_going = False
    elif len(event.getKeys(keyList=['g']))>0: 
        grating = psychopy.visual.GratingStim(win=win, size=[1440, 900],)
        contrasts = [0]
        grating_hpos = [0]
        for i_grating in range(1):
            grating.contrast = contrasts[i_grating]
            grating.pos = [grating_hpos[i_grating], 0]  
        clock = psychopy.core.Clock()
        keep_going = True
        #while clock.getTime() < 3:
        while keep_going:
            grating.draw()
            win.flip()
            grating.phase = np.mod(clock.getTime() / 3, 1) 
            grating.draw()
            win.flip()
            keys = psychopy.event.getKeys()
            if len(keys) > 0:
                keep_going = False
        if len(event.waitKeys(keyList=['space']))>0:
            grating = psychopy.visual.GratingStim(win=win, size=[1440, 900], units="pix", sf=0.0261822942)
            contrasts = [1]
            grating_hpos = [0]
            for i_grating in range(1):
                grating.contrast = contrasts[i_grating]
                grating.pos = [grating_hpos[i_grating], 0]
                clock = psychopy.core.Clock()
            keep_going = True
    elif len(event.getKeys(keyList=['w']))>0: 
        grating = psychopy.visual.GratingStim(win=win, size=[1440, 900],)
        contrasts = [1]
        grating_hpos = [0]
        for i_grating in range(1):
            grating.contrast = contrasts[i_grating]
            grating.pos = [grating_hpos[i_grating], 0]  
        clock = psychopy.core.Clock()
        keep_going = True
        #while clock.getTime() < 3:
        while keep_going:
            grating.draw()
            win.flip()
            grating.phase = np.mod(clock.getTime() / 1000, 1) 
            grating.draw()
            win.flip()
            keys = psychopy.event.getKeys()
            if len(keys) > 0:
                keep_going = False
        if len(event.waitKeys(keyList=['space']))>0:
            grating = psychopy.visual.GratingStim(win=win, size=[1440, 900], units="pix", sf=0.0261822942)
            contrasts = [1]
            grating_hpos = [0]
            for i_grating in range(1):
                grating.contrast = contrasts[i_grating]
                grating.pos = [grating_hpos[i_grating], 0]
                clock = psychopy.core.Clock()
            keep_going = True
    elif len(event.getKeys(keyList=['d']))>0: 
        grating = psychopy.visual.GratingStim(win=win, size=[1440, 900], units="pix", sf=-0.0261822942)
        contrasts = [1]
        grating_hpos = [0]
        for i_grating in range(1):
            grating.contrast = contrasts[i_grating]
            grating.pos = [grating_hpos[i_grating], 0]
            clock = psychopy.core.Clock()
        keep_going = True
        while keep_going:
            grating.draw()
            win.flip()
            grating.phase = np.mod(clock.getTime() / 0.375, 1) 
            grating.draw()
            win.flip()
            keys = psychopy.event.getKeys()
            if len(keys) > 0:
                keep_going = False
        if len(event.waitKeys(keyList=['space']))>0:
            grating = psychopy.visual.GratingStim(win=win, size=[1440, 900], units="pix", sf=0.0261822942)
            contrasts = [1]
            grating_hpos = [0]
            for i_grating in range(1):
                grating.contrast = contrasts[i_grating]
                grating.pos = [grating_hpos[i_grating], 0]
                clock = psychopy.core.Clock()
            keep_going = True
        
        
#blank
grating = psychopy.visual.GratingStim(
    win=win,
    size=[1440, 900],
)
contrasts = [0]
grating_hpos = [0]

for i_grating in range(1):

    grating.contrast = contrasts[i_grating]
    grating.pos = [grating_hpos[i_grating], 0]

  
clock = psychopy.core.Clock()

keep_going = True
#while clock.getTime() < 3:
while keep_going:
    grating.draw()
    win.flip()

    grating.phase = np.mod(clock.getTime() / 3, 1) 

    grating.draw()

    win.flip()

    keys = psychopy.event.getKeys()

    if len(keys) > 0:
        keep_going = False


#stimulus 9 (sf=0.45)
grating = psychopy.visual.GratingStim(
    win=win,
    size=[1440, 900],
           
    units="pix",
    sf=0.0294550810
)


contrasts = [1]
grating_hpos = [0]

for i_grating in range(1):

    grating.contrast = contrasts[i_grating]
    grating.pos = [grating_hpos[i_grating], 0]

  
clock = psychopy.core.Clock()

keep_going = True
#while clock.getTime() < 3:
while keep_going:
    grating.draw()
    win.flip()

    grating.phase = np.mod(clock.getTime() / 0.333333333, 1) 

    grating.draw()

    win.flip()

    if len(psychopy.event.getKeys(keyList=['n']))>0:
        keep_going = False
    elif len(event.getKeys(keyList=['g']))>0: 
        grating = psychopy.visual.GratingStim(win=win, size=[1440, 900],)
        contrasts = [0]
        grating_hpos = [0]
        for i_grating in range(1):
            grating.contrast = contrasts[i_grating]
            grating.pos = [grating_hpos[i_grating], 0]  
        clock = psychopy.core.Clock()
        keep_going = True
        #while clock.getTime() < 3:
        while keep_going:
            grating.draw()
            win.flip()
            grating.phase = np.mod(clock.getTime() / 3, 1) 
            grating.draw()
            win.flip()
            keys = psychopy.event.getKeys()
            if len(keys) > 0:
                keep_going = False
        if len(event.waitKeys(keyList=['space']))>0:
            grating = psychopy.visual.GratingStim(win=win, size=[1440, 900], units="pix", sf=0.0294550810)
            contrasts = [1]
            grating_hpos = [0]
            for i_grating in range(1):
                grating.contrast = contrasts[i_grating]
                grating.pos = [grating_hpos[i_grating], 0]
                clock = psychopy.core.Clock()
            keep_going = True
    elif len(event.getKeys(keyList=['w']))>0: 
        grating = psychopy.visual.GratingStim(win=win, size=[1440, 900],)
        contrasts = [1]
        grating_hpos = [0]
        for i_grating in range(1):
            grating.contrast = contrasts[i_grating]
            grating.pos = [grating_hpos[i_grating], 0]  
        clock = psychopy.core.Clock()
        keep_going = True
        #while clock.getTime() < 3:
        while keep_going:
            grating.draw()
            win.flip()
            grating.phase = np.mod(clock.getTime() / 1000, 1) 
            grating.draw()
            win.flip()
            keys = psychopy.event.getKeys()
            if len(keys) > 0:
                keep_going = False
        if len(event.waitKeys(keyList=['space']))>0:
            grating = psychopy.visual.GratingStim(win=win, size=[1440, 900], units="pix", sf=0.0294550810)
            contrasts = [1]
            grating_hpos = [0]
            for i_grating in range(1):
                grating.contrast = contrasts[i_grating]
                grating.pos = [grating_hpos[i_grating], 0]
                clock = psychopy.core.Clock()
            keep_going = True
    elif len(event.getKeys(keyList=['d']))>0: 
        grating = psychopy.visual.GratingStim(win=win, size=[1440, 900], units="pix", sf=-0.0294550810)
        contrasts = [1]
        grating_hpos = [0]
        for i_grating in range(1):
            grating.contrast = contrasts[i_grating]
            grating.pos = [grating_hpos[i_grating], 0]
            clock = psychopy.core.Clock()
        keep_going = True
        while keep_going:
            grating.draw()
            win.flip()
            grating.phase = np.mod(clock.getTime() / 0.333333333, 1) 
            grating.draw()
            win.flip()
            keys = psychopy.event.getKeys()
            if len(keys) > 0:
                keep_going = False
        if len(event.waitKeys(keyList=['space']))>0:
            grating = psychopy.visual.GratingStim(win=win, size=[1440, 900], units="pix", sf=0.0294550810)
            contrasts = [1]
            grating_hpos = [0]
            for i_grating in range(1):
                grating.contrast = contrasts[i_grating]
                grating.pos = [grating_hpos[i_grating], 0]
                clock = psychopy.core.Clock()
            keep_going = True


#blank
grating = psychopy.visual.GratingStim(
    win=win,
    size=[1440, 900],
)
contrasts = [0]
grating_hpos = [0]

for i_grating in range(1):

    grating.contrast = contrasts[i_grating]
    grating.pos = [grating_hpos[i_grating], 0]

  
clock = psychopy.core.Clock()

keep_going = True
#while clock.getTime() < 3:
while keep_going:
    grating.draw()
    win.flip()

    grating.phase = np.mod(clock.getTime() / 3, 1) 

    grating.draw()

    win.flip()

    keys = psychopy.event.getKeys()

    if len(keys) > 0:
        keep_going = False


       
#stimulus 10 (sf=0.5)
grating = psychopy.visual.GratingStim(
    win=win,
    size=[1440, 900],
             
    units="pix",
    sf=0.0327332242
)


contrasts = [1]
grating_hpos = [0]

for i_grating in range(1):

    grating.contrast = contrasts[i_grating]
    grating.pos = [grating_hpos[i_grating], 0]


clock = psychopy.core.Clock()

keep_going = True
#while clock.getTime() < 3:
while keep_going:
    grating.draw()
    win.flip()

    grating.phase = np.mod(clock.getTime() / 0.3, 1) 

    grating.draw()

    win.flip()

    if len(psychopy.event.getKeys(keyList=['n']))>0:
        keep_going = False
    elif len(event.getKeys(keyList=['g']))>0: 
        grating = psychopy.visual.GratingStim(win=win, size=[1440, 900],)
        contrasts = [0]
        grating_hpos = [0]
        for i_grating in range(1):
            grating.contrast = contrasts[i_grating]
            grating.pos = [grating_hpos[i_grating], 0]  
        clock = psychopy.core.Clock()
        keep_going = True
        #while clock.getTime() < 3:
        while keep_going:
            grating.draw()
            win.flip()
            grating.phase = np.mod(clock.getTime() / 3, 1) 
            grating.draw()
            win.flip()
            keys = psychopy.event.getKeys()
            if len(keys) > 0:
                keep_going = False
        if len(event.waitKeys(keyList=['space']))>0:
            grating = psychopy.visual.GratingStim(win=win, size=[1440, 900], units="pix", sf=0.0327332242)
            contrasts = [1]
            grating_hpos = [0]
            for i_grating in range(1):
                grating.contrast = contrasts[i_grating]
                grating.pos = [grating_hpos[i_grating], 0]
                clock = psychopy.core.Clock()
            keep_going = True
    elif len(event.getKeys(keyList=['w']))>0: 
        grating = psychopy.visual.GratingStim(win=win, size=[1440, 900],)
        contrasts = [1]
        grating_hpos = [0]
        for i_grating in range(1):
            grating.contrast = contrasts[i_grating]
            grating.pos = [grating_hpos[i_grating], 0]  
        clock = psychopy.core.Clock()
        keep_going = True
        #while clock.getTime() < 3:
        while keep_going:
            grating.draw()
            win.flip()
            grating.phase = np.mod(clock.getTime() / 1000, 1) 
            grating.draw()
            win.flip()
            keys = psychopy.event.getKeys()
            if len(keys) > 0:
                keep_going = False
        if len(event.waitKeys(keyList=['space']))>0:
            grating = psychopy.visual.GratingStim(win=win, size=[1440, 900], units="pix", sf=0.0327332242)
            contrasts = [1]
            grating_hpos = [0]
            for i_grating in range(1):
                grating.contrast = contrasts[i_grating]
                grating.pos = [grating_hpos[i_grating], 0]
                clock = psychopy.core.Clock()
            keep_going = True
    elif len(event.getKeys(keyList=['d']))>0: 
        grating = psychopy.visual.GratingStim(win=win, size=[1440, 900], units="pix", sf=-0.0327332242)
        contrasts = [1]
        grating_hpos = [0]
        for i_grating in range(1):
            grating.contrast = contrasts[i_grating]
            grating.pos = [grating_hpos[i_grating], 0]
            clock = psychopy.core.Clock()
        keep_going = True
        while keep_going:
            grating.draw()
            win.flip()
            grating.phase = np.mod(clock.getTime() / 0.3, 1) 
            grating.draw()
            win.flip()
            keys = psychopy.event.getKeys()
            if len(keys) > 0:
                keep_going = False
        if len(event.waitKeys(keyList=['space']))>0:
            grating = psychopy.visual.GratingStim(win=win, size=[1440, 900], units="pix", sf=0.0327332242)
            contrasts = [1]
            grating_hpos = [0]
            for i_grating in range(1):
                grating.contrast = contrasts[i_grating]
                grating.pos = [grating_hpos[i_grating], 0]
                clock = psychopy.core.Clock()
            keep_going = True
        

#blank
grating = psychopy.visual.GratingStim(
    win=win,
    size=[1440, 900],
)
contrasts = [0]
grating_hpos = [0]

for i_grating in range(1):

    grating.contrast = contrasts[i_grating]
    grating.pos = [grating_hpos[i_grating], 0]

  
clock = psychopy.core.Clock()

keep_going = True
#while clock.getTime() < 3:
while keep_going:
    grating.draw()
    win.flip()

    grating.phase = np.mod(clock.getTime() / 3, 1) 

    grating.draw()

    win.flip()

    keys = psychopy.event.getKeys()

    if len(keys) > 0:
        keep_going = False


#stimulus 11 (sf=0.6)
grating = psychopy.visual.GratingStim(
    win=win,
    size=[1440, 900],
             
    units="pix",
    sf=0.0392734412
)


contrasts = [1]
grating_hpos = [0]

for i_grating in range(1):

    grating.contrast = contrasts[i_grating]
    grating.pos = [grating_hpos[i_grating], 0]


clock = psychopy.core.Clock()

keep_going = True
#while clock.getTime() < 3:
while keep_going:
    grating.draw()
    win.flip()

    grating.phase = np.mod(clock.getTime() / 0.25, 1) 

    grating.draw()

    win.flip()

    if len(psychopy.event.getKeys(keyList=['n']))>0:
        keep_going = False
    elif len(event.getKeys(keyList=['g']))>0: 
        grating = psychopy.visual.GratingStim(win=win, size=[1440, 900],)
        contrasts = [0]
        grating_hpos = [0]
        for i_grating in range(1):
            grating.contrast = contrasts[i_grating]
            grating.pos = [grating_hpos[i_grating], 0]  
        clock = psychopy.core.Clock()
        keep_going = True
        #while clock.getTime() < 3:
        while keep_going:
            grating.draw()
            win.flip()
            grating.phase = np.mod(clock.getTime() / 3, 1) 
            grating.draw()
            win.flip()
            keys = psychopy.event.getKeys()
            if len(keys) > 0:
                keep_going = False
        if len(event.waitKeys(keyList=['space']))>0:
            grating = psychopy.visual.GratingStim(win=win, size=[1440, 900], units="pix", sf=0.0392734412)
            contrasts = [1]
            grating_hpos = [0]
            for i_grating in range(1):
                grating.contrast = contrasts[i_grating]
                grating.pos = [grating_hpos[i_grating], 0]
                clock = psychopy.core.Clock()
            keep_going = True
    elif len(event.getKeys(keyList=['w']))>0: 
        grating = psychopy.visual.GratingStim(win=win, size=[1440, 900],)
        contrasts = [1]
        grating_hpos = [0]
        for i_grating in range(1):
            grating.contrast = contrasts[i_grating]
            grating.pos = [grating_hpos[i_grating], 0]  
        clock = psychopy.core.Clock()
        keep_going = True
        #while clock.getTime() < 3:
        while keep_going:
            grating.draw()
            win.flip()
            grating.phase = np.mod(clock.getTime() / 1000, 1) 
            grating.draw()
            win.flip()
            keys = psychopy.event.getKeys()
            if len(keys) > 0:
                keep_going = False
        if len(event.waitKeys(keyList=['space']))>0:
            grating = psychopy.visual.GratingStim(win=win, size=[1440, 900], units="pix", sf=0.0392734412)
            contrasts = [1]
            grating_hpos = [0]
            for i_grating in range(1):
                grating.contrast = contrasts[i_grating]
                grating.pos = [grating_hpos[i_grating], 0]
                clock = psychopy.core.Clock()
            keep_going = True
    elif len(event.getKeys(keyList=['d']))>0: 
        grating = psychopy.visual.GratingStim(win=win, size=[1440, 900], units="pix", sf=-0.0392734412)
        contrasts = [1]
        grating_hpos = [0]
        for i_grating in range(1):
            grating.contrast = contrasts[i_grating]
            grating.pos = [grating_hpos[i_grating], 0]
            clock = psychopy.core.Clock()
        keep_going = True
        while keep_going:
            grating.draw()
            win.flip()
            grating.phase = np.mod(clock.getTime() / 0.25, 1) 
            grating.draw()
            win.flip()
            keys = psychopy.event.getKeys()
            if len(keys) > 0:
                keep_going = False
        if len(event.waitKeys(keyList=['space']))>0:
            grating = psychopy.visual.GratingStim(win=win, size=[1440, 900], units="pix", sf=0.0392734412)
            contrasts = [1]
            grating_hpos = [0]
            for i_grating in range(1):
                grating.contrast = contrasts[i_grating]
                grating.pos = [grating_hpos[i_grating], 0]
                clock = psychopy.core.Clock()
            keep_going = True
        

#blank
grating = psychopy.visual.GratingStim(
    win=win,
    size=[1440, 900],
)
contrasts = [0]
grating_hpos = [0]

for i_grating in range(1):

    grating.contrast = contrasts[i_grating]
    grating.pos = [grating_hpos[i_grating], 0]

  
clock = psychopy.core.Clock()

keep_going = True
#while clock.getTime() < 3:
while keep_going:
    grating.draw()
    win.flip()

    grating.phase = np.mod(clock.getTime() / 3, 1) 

    grating.draw()

    win.flip()

    keys = psychopy.event.getKeys()

    if len(keys) > 0:
        keep_going = False


       
#stimulus 12 (sf=0.7)
grating = psychopy.visual.GratingStim(
    win=win,
    size=[1440, 900],
             
    units="pix",
    sf=0.0458190148
)


contrasts = [1]
grating_hpos = [0]

for i_grating in range(1):

    grating.contrast = contrasts[i_grating]
    grating.pos = [grating_hpos[i_grating], 0]


clock = psychopy.core.Clock()

keep_going = True
#while clock.getTime() < 3:
while keep_going:
    grating.draw()
    win.flip()

    grating.phase = np.mod(clock.getTime() / 0.21428571425, 1) 

    grating.draw()

    win.flip()

    if len(psychopy.event.getKeys(keyList=['n']))>0:
        keep_going = False
    elif len(event.getKeys(keyList=['g']))>0: 
        grating = psychopy.visual.GratingStim(win=win, size=[1440, 900],)
        contrasts = [0]
        grating_hpos = [0]
        for i_grating in range(1):
            grating.contrast = contrasts[i_grating]
            grating.pos = [grating_hpos[i_grating], 0]  
        clock = psychopy.core.Clock()
        keep_going = True
        #while clock.getTime() < 3:
        while keep_going:
            grating.draw()
            win.flip()
            grating.phase = np.mod(clock.getTime() / 3, 1) 
            grating.draw()
            win.flip()
            keys = psychopy.event.getKeys()
            if len(keys) > 0:
                keep_going = False
        if len(event.waitKeys(keyList=['space']))>0:
            grating = psychopy.visual.GratingStim(win=win, size=[1440, 900], units="pix", sf=0.0458190148)
            contrasts = [1]
            grating_hpos = [0]
            for i_grating in range(1):
                grating.contrast = contrasts[i_grating]
                grating.pos = [grating_hpos[i_grating], 0]
                clock = psychopy.core.Clock()
            keep_going = True
    elif len(event.getKeys(keyList=['w']))>0: 
        grating = psychopy.visual.GratingStim(win=win, size=[1440, 900],)
        contrasts = [1]
        grating_hpos = [0]
        for i_grating in range(1):
            grating.contrast = contrasts[i_grating]
            grating.pos = [grating_hpos[i_grating], 0]  
        clock = psychopy.core.Clock()
        keep_going = True
        #while clock.getTime() < 3:
        while keep_going:
            grating.draw()
            win.flip()
            grating.phase = np.mod(clock.getTime() / 1000, 1) 
            grating.draw()
            win.flip()
            keys = psychopy.event.getKeys()
            if len(keys) > 0:
                keep_going = False
        if len(event.waitKeys(keyList=['space']))>0:
            grating = psychopy.visual.GratingStim(win=win, size=[1440, 900], units="pix", sf=0.0458190148)
            contrasts = [1]
            grating_hpos = [0]
            for i_grating in range(1):
                grating.contrast = contrasts[i_grating]
                grating.pos = [grating_hpos[i_grating], 0]
                clock = psychopy.core.Clock()
            keep_going = True
    elif len(event.getKeys(keyList=['d']))>0: 
        grating = psychopy.visual.GratingStim(win=win, size=[1440, 900], units="pix", sf=-0.0458190148)
        contrasts = [1]
        grating_hpos = [0]
        for i_grating in range(1):
            grating.contrast = contrasts[i_grating]
            grating.pos = [grating_hpos[i_grating], 0]
            clock = psychopy.core.Clock()
        keep_going = True
        while keep_going:
            grating.draw()
            win.flip()
            grating.phase = np.mod(clock.getTime() / 0.21428571425, 1) 
            grating.draw()
            win.flip()
            keys = psychopy.event.getKeys()
            if len(keys) > 0:
                keep_going = False
        if len(event.waitKeys(keyList=['space']))>0:
            grating = psychopy.visual.GratingStim(win=win, size=[1440, 900], units="pix", sf=0.0458190148)
            contrasts = [1]
            grating_hpos = [0]
            for i_grating in range(1):
                grating.contrast = contrasts[i_grating]
                grating.pos = [grating_hpos[i_grating], 0]
                clock = psychopy.core.Clock()
            keep_going = True
        

#blank
grating = psychopy.visual.GratingStim(
    win=win,
    size=[1440, 900],
)
contrasts = [0]
grating_hpos = [0]

for i_grating in range(1):

    grating.contrast = contrasts[i_grating]
    grating.pos = [grating_hpos[i_grating], 0]

  
clock = psychopy.core.Clock()

keep_going = True
#while clock.getTime() < 3:
while keep_going:
    grating.draw()
    win.flip()

    grating.phase = np.mod(clock.getTime() / 3, 1) 

    grating.draw()

    win.flip()

    keys = psychopy.event.getKeys()

    if len(keys) > 0:
        keep_going = False

        
        
        

#stimulus 13 (sf=0.8)
grating = psychopy.visual.GratingStim(
    win=win,
    size=[1440, 900],
             
    units="pix",
    sf=0.0523645884
)


contrasts = [1]
grating_hpos = [0]

for i_grating in range(1):

    grating.contrast = contrasts[i_grating]
    grating.pos = [grating_hpos[i_grating], 0]


clock = psychopy.core.Clock()

keep_going = True
#while clock.getTime() < 3:
while keep_going:
    grating.draw()
    win.flip()

    grating.phase = np.mod(clock.getTime() / 0.1875, 1) 

    grating.draw()

    win.flip()

    if len(psychopy.event.getKeys(keyList=['n']))>0:
        keep_going = False
    elif len(event.getKeys(keyList=['g']))>0: 
        grating = psychopy.visual.GratingStim(win=win, size=[1440, 900],)
        contrasts = [0]
        grating_hpos = [0]
        for i_grating in range(1):
            grating.contrast = contrasts[i_grating]
            grating.pos = [grating_hpos[i_grating], 0]  
        clock = psychopy.core.Clock()
        keep_going = True
        #while clock.getTime() < 3:
        while keep_going:
            grating.draw()
            win.flip()
            grating.phase = np.mod(clock.getTime() / 3, 1) 
            grating.draw()
            win.flip()
            keys = psychopy.event.getKeys()
            if len(keys) > 0:
                keep_going = False
        if len(event.waitKeys(keyList=['space']))>0:
            grating = psychopy.visual.GratingStim(win=win, size=[1440, 900], units="pix", sf=0.0523645884)
            contrasts = [1]
            grating_hpos = [0]
            for i_grating in range(1):
                grating.contrast = contrasts[i_grating]
                grating.pos = [grating_hpos[i_grating], 0]
                clock = psychopy.core.Clock()
            keep_going = True
    elif len(event.getKeys(keyList=['w']))>0: 
        grating = psychopy.visual.GratingStim(win=win, size=[1440, 900],)
        contrasts = [1]
        grating_hpos = [0]
        for i_grating in range(1):
            grating.contrast = contrasts[i_grating]
            grating.pos = [grating_hpos[i_grating], 0]  
        clock = psychopy.core.Clock()
        keep_going = True
        #while clock.getTime() < 3:
        while keep_going:
            grating.draw()
            win.flip()
            grating.phase = np.mod(clock.getTime() / 1000, 1) 
            grating.draw()
            win.flip()
            keys = psychopy.event.getKeys()
            if len(keys) > 0:
                keep_going = False
        if len(event.waitKeys(keyList=['space']))>0:
            grating = psychopy.visual.GratingStim(win=win, size=[1440, 900], units="pix", sf=0.0523645884)
            contrasts = [1]
            grating_hpos = [0]
            for i_grating in range(1):
                grating.contrast = contrasts[i_grating]
                grating.pos = [grating_hpos[i_grating], 0]
                clock = psychopy.core.Clock()
            keep_going = True
    elif len(event.getKeys(keyList=['d']))>0: 
        grating = psychopy.visual.GratingStim(win=win, size=[1440, 900], units="pix", sf=-0.0523645884)
        contrasts = [1]
        grating_hpos = [0]
        for i_grating in range(1):
            grating.contrast = contrasts[i_grating]
            grating.pos = [grating_hpos[i_grating], 0]
            clock = psychopy.core.Clock()
        keep_going = True
        while keep_going:
            grating.draw()
            win.flip()
            grating.phase = np.mod(clock.getTime() / 0.1875, 1) 
            grating.draw()
            win.flip()
            keys = psychopy.event.getKeys()
            if len(keys) > 0:
                keep_going = False
        if len(event.waitKeys(keyList=['space']))>0:
            grating = psychopy.visual.GratingStim(win=win, size=[1440, 900], units="pix", sf=0.0523645884)
            contrasts = [1]
            grating_hpos = [0]
            for i_grating in range(1):
                grating.contrast = contrasts[i_grating]
                grating.pos = [grating_hpos[i_grating], 0]
                clock = psychopy.core.Clock()
            keep_going = True
        

#blank
grating = psychopy.visual.GratingStim(
    win=win,
    size=[1440, 900],
)
contrasts = [0]
grating_hpos = [0]

for i_grating in range(1):

    grating.contrast = contrasts[i_grating]
    grating.pos = [grating_hpos[i_grating], 0]

  
clock = psychopy.core.Clock()

keep_going = True
#while clock.getTime() < 3:
while keep_going:
    grating.draw()
    win.flip()

    grating.phase = np.mod(clock.getTime() / 3, 1) 

    grating.draw()

    win.flip()

    keys = psychopy.event.getKeys()

    if len(keys) > 0:
        keep_going = False

        

#stimulus 14 (sf=0.9)
grating = psychopy.visual.GratingStim(
    win=win,
    size=[1440, 900],
             
    units="pix",
    sf=0.058910162
)


contrasts = [1]
grating_hpos = [0]

for i_grating in range(1):

    grating.contrast = contrasts[i_grating]
    grating.pos = [grating_hpos[i_grating], 0]


clock = psychopy.core.Clock()

keep_going = True
#while clock.getTime() < 3:
while keep_going:
    grating.draw()
    win.flip()

    grating.phase = np.mod(clock.getTime() / 0.16666666666666, 1) 

    grating.draw()

    win.flip()

    if len(psychopy.event.getKeys(keyList=['n']))>0:
        keep_going = False
    elif len(event.getKeys(keyList=['g']))>0: 
        grating = psychopy.visual.GratingStim(win=win, size=[1440, 900],)
        contrasts = [0]
        grating_hpos = [0]
        for i_grating in range(1):
            grating.contrast = contrasts[i_grating]
            grating.pos = [grating_hpos[i_grating], 0]  
        clock = psychopy.core.Clock()
        keep_going = True
        #while clock.getTime() < 3:
        while keep_going:
            grating.draw()
            win.flip()
            grating.phase = np.mod(clock.getTime() / 3, 1) 
            grating.draw()
            win.flip()
            keys = psychopy.event.getKeys()
            if len(keys) > 0:
                keep_going = False
        if len(event.waitKeys(keyList=['space']))>0:
            grating = psychopy.visual.GratingStim(win=win, size=[1440, 900], units="pix", sf=0.058910162)
            contrasts = [1]
            grating_hpos = [0]
            for i_grating in range(1):
                grating.contrast = contrasts[i_grating]
                grating.pos = [grating_hpos[i_grating], 0]
                clock = psychopy.core.Clock()
            keep_going = True
    elif len(event.getKeys(keyList=['w']))>0: 
        grating = psychopy.visual.GratingStim(win=win, size=[1440, 900],)
        contrasts = [1]
        grating_hpos = [0]
        for i_grating in range(1):
            grating.contrast = contrasts[i_grating]
            grating.pos = [grating_hpos[i_grating], 0]  
        clock = psychopy.core.Clock()
        keep_going = True
        #while clock.getTime() < 3:
        while keep_going:
            grating.draw()
            win.flip()
            grating.phase = np.mod(clock.getTime() / 1000, 1) 
            grating.draw()
            win.flip()
            keys = psychopy.event.getKeys()
            if len(keys) > 0:
                keep_going = False
        if len(event.waitKeys(keyList=['space']))>0:
            grating = psychopy.visual.GratingStim(win=win, size=[1440, 900], units="pix", sf=0.058910162)
            contrasts = [1]
            grating_hpos = [0]
            for i_grating in range(1):
                grating.contrast = contrasts[i_grating]
                grating.pos = [grating_hpos[i_grating], 0]
                clock = psychopy.core.Clock()
            keep_going = True
    elif len(event.getKeys(keyList=['d']))>0: 
        grating = psychopy.visual.GratingStim(win=win, size=[1440, 900], units="pix", sf=-0.058910162)
        contrasts = [1]
        grating_hpos = [0]
        for i_grating in range(1):
            grating.contrast = contrasts[i_grating]
            grating.pos = [grating_hpos[i_grating], 0]
            clock = psychopy.core.Clock()
        keep_going = True
        while keep_going:
            grating.draw()
            win.flip()
            grating.phase = np.mod(clock.getTime() / 0.16666666666, 1) 
            grating.draw()
            win.flip()
            keys = psychopy.event.getKeys()
            if len(keys) > 0:
                keep_going = False
        if len(event.waitKeys(keyList=['space']))>0:
            grating = psychopy.visual.GratingStim(win=win, size=[1440, 900], units="pix", sf=0.058910162)
            contrasts = [1]
            grating_hpos = [0]
            for i_grating in range(1):
                grating.contrast = contrasts[i_grating]
                grating.pos = [grating_hpos[i_grating], 0]
                clock = psychopy.core.Clock()
            keep_going = True
        

#blank
grating = psychopy.visual.GratingStim(
    win=win,
    size=[1440, 900],
)
contrasts = [0]
grating_hpos = [0]

for i_grating in range(1):

    grating.contrast = contrasts[i_grating]
    grating.pos = [grating_hpos[i_grating], 0]

  
clock = psychopy.core.Clock()

keep_going = True
#while clock.getTime() < 3:
while keep_going:
    grating.draw()
    win.flip()

    grating.phase = np.mod(clock.getTime() / 3, 1) 

    grating.draw()

    win.flip()

    keys = psychopy.event.getKeys()

    if len(keys) > 0:
        keep_going = False


#stimulus 15 (sf=1)
grating = psychopy.visual.GratingStim(
    win=win,
    size=[1440, 900],
             
    units="pix",
    sf=0.065455735
)


contrasts = [1]
grating_hpos = [0]

for i_grating in range(1):

    grating.contrast = contrasts[i_grating]
    grating.pos = [grating_hpos[i_grating], 0]


clock = psychopy.core.Clock()

keep_going = True
#while clock.getTime() < 3:
while keep_going:
    grating.draw()
    win.flip()

    grating.phase = np.mod(clock.getTime() / 0.15, 1) 

    grating.draw()

    win.flip()

    if len(psychopy.event.getKeys(keyList=['n']))>0:
        keep_going = False
    elif len(event.getKeys(keyList=['g']))>0: 
        grating = psychopy.visual.GratingStim(win=win, size=[1440, 900],)
        contrasts = [0]
        grating_hpos = [0]
        for i_grating in range(1):
            grating.contrast = contrasts[i_grating]
            grating.pos = [grating_hpos[i_grating], 0]  
        clock = psychopy.core.Clock()
        keep_going = True
        #while clock.getTime() < 3:
        while keep_going:
            grating.draw()
            win.flip()
            grating.phase = np.mod(clock.getTime() / 3, 1) 
            grating.draw()
            win.flip()
            keys = psychopy.event.getKeys()
            if len(keys) > 0:
                keep_going = False
        if len(event.waitKeys(keyList=['space']))>0:
            grating = psychopy.visual.GratingStim(win=win, size=[1440, 900], units="pix", sf=0.065455735)
            contrasts = [1]
            grating_hpos = [0]
            for i_grating in range(1):
                grating.contrast = contrasts[i_grating]
                grating.pos = [grating_hpos[i_grating], 0]
                clock = psychopy.core.Clock()
            keep_going = True
    elif len(event.getKeys(keyList=['w']))>0: 
        grating = psychopy.visual.GratingStim(win=win, size=[1440, 900],)
        contrasts = [1]
        grating_hpos = [0]
        for i_grating in range(1):
            grating.contrast = contrasts[i_grating]
            grating.pos = [grating_hpos[i_grating], 0]  
        clock = psychopy.core.Clock()
        keep_going = True
        #while clock.getTime() < 3:
        while keep_going:
            grating.draw()
            win.flip()
            grating.phase = np.mod(clock.getTime() / 1000, 1) 
            grating.draw()
            win.flip()
            keys = psychopy.event.getKeys()
            if len(keys) > 0:
                keep_going = False
        if len(event.waitKeys(keyList=['space']))>0:
            grating = psychopy.visual.GratingStim(win=win, size=[1440, 900], units="pix", sf=0.065455735)
            contrasts = [1]
            grating_hpos = [0]
            for i_grating in range(1):
                grating.contrast = contrasts[i_grating]
                grating.pos = [grating_hpos[i_grating], 0]
                clock = psychopy.core.Clock()
            keep_going = True
    elif len(event.getKeys(keyList=['d']))>0: 
        grating = psychopy.visual.GratingStim(win=win, size=[1440, 900], units="pix", sf=-0.065455735)
        contrasts = [1]
        grating_hpos = [0]
        for i_grating in range(1):
            grating.contrast = contrasts[i_grating]
            grating.pos = [grating_hpos[i_grating], 0]
            clock = psychopy.core.Clock()
        keep_going = True
        while keep_going:
            grating.draw()
            win.flip()
            grating.phase = np.mod(clock.getTime() / 0.15, 1) 
            grating.draw()
            win.flip()
            keys = psychopy.event.getKeys()
            if len(keys) > 0:
                keep_going = False
        if len(event.waitKeys(keyList=['space']))>0:
            grating = psychopy.visual.GratingStim(win=win, size=[1440, 900], units="pix", sf=0.065455735)
            contrasts = [1]
            grating_hpos = [0]
            for i_grating in range(1):
                grating.contrast = contrasts[i_grating]
                grating.pos = [grating_hpos[i_grating], 0]
                clock = psychopy.core.Clock()
            keep_going = True
        

#blank
grating = psychopy.visual.GratingStim(
    win=win,
    size=[1440, 900],
)
contrasts = [0]
grating_hpos = [0]

for i_grating in range(1):

    grating.contrast = contrasts[i_grating]
    grating.pos = [grating_hpos[i_grating], 0]

  
clock = psychopy.core.Clock()

keep_going = True
#while clock.getTime() < 3:
while keep_going:
    grating.draw()
    win.flip()

    grating.phase = np.mod(clock.getTime() / 3, 1) 

    grating.draw()

    win.flip()

    keys = psychopy.event.getKeys()

    if len(keys) > 0:
        keep_going = False

win.close()
