# Supplementary material for: RBFOX3/NeuN is dispensable for visual function
Source: PLoS One. 2018 Feb 5;13(2):e0192355. doi: 10.1371/journal.pone.0192355 (PMC5798780; doi:10.1371/journal.pone.0192355)
Supplement: S1 Table — (XLSX) [file pone.0192355.s009.xlsx]

## Sheet: Fig 1
Figure 1b	P0	P7	P14	P21	P28	P49	One Way Analysis of Variance
	1.22948	0.744976	1.30999	0.908452	0.720948	1.08615
	0.509886	0.846597	1.53673	1.8865	0.790272	0.43002	Data source: Copy of Data 1 in WB n=12 and Calbindin
	0.442783	1.68471	1.14898	1.53371	0.324399	0.865412
	1.03576	1.35435	1.0037	1.0577	0.691	0.857491	Normality Test (Shapiro-Wilk):	Failed	(P < 0.050)
	0.585099	0.953371	1.32434	1.2714	1.01914	0.846652
	2.02008	0.931535	0.923939	0.62519	0.782715	0.716539
	0.82048	0.713541	1.76179	0.664024	1.29853	0.741636	Test execution ended by user request, ANOVA on Ranks begun
	1.46114	1.05639	1.25962	0.899757	0.781943	0.541146
	1.52183	0.824306	1.05368	0.806671	1.35336	0.440157	Kruskal-Wallis One Way Analysis of Variance on Ranks
	1.02266	0.932061	1.67148	1.29259	0.696819	0.384383
	1.38153	0.599359	1.13915	0.741816	1.58002	0.558129	Data source: Copy of Data 1 in WB n=12 and Calbindin
	1.83777	0.896921	1.22415	0.801861	0.804357	0.434945
							Group	N	Missing	Median	0.25	0.75
							P0	12	0	1.133	0.644	1.507
							P7	12	0	0.914	0.765	1.031
							P14	12	0	1.242	1.075	1.484
							P21	12	0	0.904	0.757	1.287
							P28	12	0	0.786	0.703	1.229
							P49	12	0	0.637	0.436	0.855
							H = 20.016 with 5 degrees of freedom. (P = 0.001)
							The differences in the median values among the treatment groups are greater than would be expected by chance; there is a statistically significant difference (P = 0.001)
							To isolate the group or groups that differ from the others use a multiple comparison procedure.
							All Pairwise Multiple Comparison Procedures (Tukey Test):
							Comparison	Diff of Ranks	q	P	P<0.050
							P14 vs P49	431	5.945	<0.001	Yes
							P14 vs P28	276	3.807	0.077	No
							P14 vs P7	210	2.897	0.315	Do Not Test
							P14 vs P21	183	2.524	0.476	Do Not Test
							P14 vs P0	124	1.71	0.833	Do Not Test
							P0 vs P49	307	4.235	0.033	Yes
							P0 vs P28	152	2.097	0.676	Do Not Test
							P0 vs P7	86	1.186	0.96	Do Not Test
							P0 vs P21	59	0.814	0.993	Do Not Test
							P21 vs P49	248	3.421	0.15	No
							P21 vs P28	93	1.283	0.945	Do Not Test
							P21 vs P7	27	0.372	1	Do Not Test
							P7 vs P49	221	3.048	0.259	Do Not Test
							P7 vs P28	66	0.91	0.988	Do Not Test
							P28 vs P49	155	2.138	0.657	Do Not Test
							Note: The multiple comparisons on ranks do not include an adjustment for ties.
							A result of "Do Not Test" occurs for a comparison when no significant difference is found between the two rank sums that enclose that comparison. For example, if you had four rank sums sorted in order, and found no significant difference between rank sums 4 vs. 2, then you would not test 4 vs. 3 and 3 vs. 2, but still test 4 vs. 1 and 3 vs. 1 (4 vs. 3 and 3 vs. 2 are enclosed by 4 vs. 2: 4 3 2 1)…
Figure 1c	WT	KO	t-test
	0.158168	0.00169945
	0.190683	0.0111721	Data source: Data 1 in Notebook1
	0.159199	0.000401357
			Normality Test (Shapiro-Wilk):	Passed	(P = 0.280)
				Equal Variance Test (Brown-Forsythe):	Passed	(P = 0.562)
			Group Name	N	Missing	Mean
			WT	3	0	0.169
			KO	3	0	0.00442
			Difference	0.165
			t = 14.729 with 4 degrees of freedom.
			95 percent two-tailed confidence interval for difference of means: 0.134 to 0.196
			Two-tailed P-value = 0.000124

## Sheet: Fig 3
BRN3A	WT	KO	Calbindin	WT	KO	CHAT_GCL	WT	KO	CHAT_INL	WT	KO	BRN3A								Calbindin								CHAT_GCL								CHAT_INL
	62.625	82.625		52.875	63.625		35.5	47.875		37.25	48	t-test								t-test								t-test								t-test
	72.625	78.375		73.5	52		40.875	30.25		55.75	40.25
	78.375	106.375		76.375	55		39.125	41.625		49.25	48.25	Data source: Data 1 in Notebook1								Data source: Data 1 in Notebook1								Data source: Data 1 in Notebook1								Data source: Data 1 in Notebook1
	97.75	65.125		88.25	57.625
	89.125	86.625			77.5							Normality Test (Shapiro-Wilk):	Passed	(P = 0.752)						Normality Test (Shapiro-Wilk):	Passed	(P = 0.786)						Normality Test (Shapiro-Wilk):	Passed	(P = 0.803)						Normality Test (Shapiro-Wilk):	Passed	(P = 0.556)
average	80.1	83.825	average	72.75	61.15	average	38.5	39.9167	average	47.4167	45.5	Equal Variance Test (Brown-Forsythe):	Passed	(P = 0.929)						Equal Variance Test (Brown-Forsythe):	Passed	(P = 0.876)						Equal Variance Test (Brown-Forsythe):	Passed	(P = 0.154)						Equal Variance Test (Brown-Forsythe):	Passed	(P = 0.376)
s.e.m	6.15305	6.69767	s.e.m	7.35396	4.51342	s.e.m	1.58278	5.1591	s.e.m	5.41859	2.62599
												Group Name	N	Missing	Mean	Std Dev	SEM			Group Name	N	Missing	Mean	Std Dev	SEM			Group Name	N	Missing	Mean	Std Dev	SEM			Group Name	N	Missing	Mean	Std Dev	SEM
												WT	5	0	80.1	13.759	6.153			WT	4	0	72.75	14.708	7.354			WT	3	0	38.5	2.741	1.583			WT	3	0	47.417	9.385	5.419
												KO	5	0	83.825	14.976	6.698			KO	5	0	61.15	10.092	4.513			KO	3	0	39.917	8.936	5.159			KO	3	0	45.5	4.548	2.626
												Difference	-3.725							Difference	11.6							Difference	-1.417							Difference	1.917
												t = -0.410 with 8 degrees of freedom.								t = 1.408 with 7 degrees of freedom.								t = -0.263 with 4 degrees of freedom.								t = 0.318 with 4 degrees of freedom.
												95 percent two-tailed confidence interval for difference of means: -24.698 to 17.248								95 percent two-tailed confidence interval for difference of means: -7.886 to 31.086								95 percent two-tailed confidence interval for difference of means: -16.400 to 13.566								95 percent two-tailed confidence interval for difference of means: -14.801 to 18.635
												Two-tailed P-value = 0.693								Two-tailed P-value = 0.202								Two-tailed P-value = 0.806								Two-tailed P-value = 0.766
												The difference in the mean values of the two groups is not great enough to reject the possibility that the difference is due to random sampling variability. There is not a statistically significant difference between the input groups (P = 0.693).								The difference in the mean values of the two groups is not great enough to reject the possibility that the difference is due to random sampling variability. There is not a statistically significant difference between the input groups (P = 0.202).								The difference in the mean values of the two groups is not great enough to reject the possibility that the difference is due to random sampling variability. There is not a statistically significant difference between the input groups (P = 0.806).								The difference in the mean values of the two groups is not great enough to reject the possibility that the difference is due to random sampling variability. There is not a statistically significant difference between the input groups (P = 0.766).
												One-tailed P-value = 0.346								One-tailed P-value = 0.101								One-tailed P-value = 0.403								One-tailed P-value = 0.383
												The sample mean of group KO does not exceed the sample mean of the group WT by an amount great enough to exclude the possibility that the difference is due to random sampling variability. The hypothesis that the population mean of group WT is greater than or equal to the population mean of group KO cannot be rejected. (P = 0.346).								The sample mean of group WT does not exceed the sample mean of the group KO by an amount great enough to exclude the possibility that the difference is due to random sampling variability. The hypothesis that the population mean of group KO is greater than or equal to the population mean of group WT cannot be rejected. (P = 0.101).								The sample mean of group KO does not exceed the sample mean of the group WT by an amount great enough to exclude the possibility that the difference is due to random sampling variability. The hypothesis that the population mean of group WT is greater than or equal to the population mean of group KO cannot be rejected. (P = 0.403).								The sample mean of group WT does not exceed the sample mean of the group KO by an amount great enough to exclude the possibility that the difference is due to random sampling variability. The hypothesis that the population mean of group KO is greater than or equal to the population mean of group WT cannot be rejected. (P = 0.383).
												Power of performed two-tailed test with alpha = 0.050: 0.065								Power of performed two-tailed test with alpha = 0.050: 0.230								Power of performed two-tailed test with alpha = 0.050: 0.055								Power of performed two-tailed test with alpha = 0.050: 0.057
												The power of the performed test (0.065) is below the desired power of 0.800.								The power of the performed test (0.230) is below the desired power of 0.800.								The power of the performed test (0.055) is below the desired power of 0.800.								The power of the performed test (0.057) is below the desired power of 0.800.
												Less than desired power indicates you are less likely to detect a difference when one actually exists. Negative results should be interpreted cautiously.								Less than desired power indicates you are less likely to detect a difference when one actually exists. Negative results should be interpreted cautiously.								Less than desired power indicates you are less likely to detect a difference when one actually exists. Negative results should be interpreted cautiously.								Less than desired power indicates you are less likely to detect a difference when one actually exists. Negative results should be interpreted cautiously.
												Power of performed one-tailed test with alpha = 0.050: 0.102								Power of performed one-tailed test with alpha = 0.050: 0.355								Power of performed one-tailed test with alpha = 0.050: 0.077								Power of performed one-tailed test with alpha = 0.050: 0.084
												The power of the performed test (0.102) is below the desired power of 0.800.								The power of the performed test (0.355) is below the desired power of 0.800.								The power of the performed test (0.077) is below the desired power of 0.800.								The power of the performed test (0.084) is below the desired power of 0.800.
												Less than desired power indicates you are less likely to detect a difference when one actually exists. Negative results should be interpreted cautiously.								Less than desired power indicates you are less likely to detect a difference when one actually exists. Negative results should be interpreted cautiously.								Less than desired power indicates you are less likely to detect a difference when one actually exists. Negative results should be interpreted cautiously.								Less than desired power indicates you are less likely to detect a difference when one actually exists. Negative results should be interpreted cautiously.

## Sheet: Fig 4
WT									KO
Relative	Total	OS/IS	ONL	OPL	INL	IPL	GCL		Relative	Total	OS/IS	ONL	OPL	INL	IPL	GCL		Two Way Repeated Measures ANOVA (One Factor Repetition)								Two Way Repeated Measures ANOVA (One Factor Repetition)								Two Way Repeated Measures ANOVA (One Factor Repetition)	?P????, ?|?? 28, 2017, ?U?? 12:34:48							Two Way Repeated Measures ANOVA (One Factor Repetition)
c-1-1	1	0.193511	0.295262	0.0628911	0.189988	0.219172	0.0453804		c-1-1	1	0.14186	0.294083	0.0886491	0.166989	0.221005	0.0587414
c-1-2	1	0.150039	0.265665	0.0742119	0.173879	0.247601	0.0490993		c-1-2	1	0.159211	0.301999	0.0736899	0.194273	0.209238	0.0554295		Data source: Data 1 in HE								Data source: Data 1 in HE								Data source: Data 1 in HE								Data source: Data 1 in HE
c-2-1	1	0.127844	0.288464	0.0518386	0.187185	0.212028	0.0701636		c-2-1	1	0.131351	0.294725	0.0484719	0.209753	0.185809	0.0789858
c-2-2	1	0.154472	0.283416	0.0488199	0.190745	0.159006	0.0976398		c-2-2	1	0.131719	0.274598	0.0838538	0.202416	0.222433	0.0616873		Balanced Design								Balanced Design								Balanced Design								Balanced Design
c-3-1	1	0.136958	0.301151	0.110899	0.210042	0.182856	0.0377174		c-3-1	1	0.162855	0.312214	0.0495197	0.174234	0.242109	0.0670174
c-3-2	1	0.165473	0.263849	0.0949379	0.199522	0.221347	0.0547278		c-3-2	1	0.130834	0.313321	0.0588469	0.208371	0.201121	0.0416289		Dependent Variable: OS/IS								Dependent Variable: ONL								Dependent Variable: OPL								Dependent Variable: INL
																		Normality Test (Shapiro-Wilk):	Passed	(P = 0.501)						Normality Test (Shapiro-Wilk):	Failed	(P < 0.050)						Normality Test (Shapiro-Wilk):	Passed	(P = 0.731)						Normality Test (Shapiro-Wilk):	Passed	(P = 0.823)
m-1-1	1	0.162151	0.263441	0.0610198	0.206315	0.252934	0.049872		m-1-1	1	0.124877	0.316191	0.0739155	0.176458	0.205963	0.0514262
m-1-2	1	0.19365	0.279039	0.0582149	0.174155	0.244023	0.0389915		m-1-2	1	0.146684	0.309552	0.074847	0.190843	0.207273	0.0446517		Equal Variance Test (Brown-Forsythe):	Passed	(P = 0.555)						Equal Variance Test (Brown-Forsythe):	Passed	(P = 0.958)						Equal Variance Test (Brown-Forsythe):	Passed	(P = 0.571)						Equal Variance Test (Brown-Forsythe):	Passed	(P = 0.080)
m-2-1	1	0.161977	0.268568	0.0594423	0.153612	0.241318	0.0826996		m-2-1	1	0.12708	0.303795	0.0527126	0.19119	0.208286	0.0824595
m-2-2	1	0.141153	0.324198	0.083215	0.17424	0.209884	0.0718546		m-2-2	1	0.158375	0.30193	0.061983	0.205538	0.201631	0.0519876		Source of Variation	DF	SS	MS	F	P			Source of Variation	DF	SS	MS	F	P			Source of Variation	DF	SS	MS	F	P			Source of Variation	DF	SS	MS	F	P
m-3-1	1	0.143343	0.311175	0.0657588	0.171893	0.223317	0.0725079		m-3-1	1	0.130974	0.306653	0.0680482	0.171721	0.225974	0.0862099		genotype	1	0.0028	0.0028	3.25	0.102			genotype	1	0.00415	0.00415	4.447	0.061			genotype	1	0.000559	0.000559	1.615	0.233			genotype	1	9.12e-05	9.12e-05	0.123	0.733
m-3-2	1	0.143838	0.315447	0.0650219	0.186437	0.233106	0.0601604		m-3-2	1	0.134833	0.344806	0.0595069	0.188037	0.200704	0.0549342		subject(genotype)	10	0.00862	0.000862					subject(genotype)	10	0.00934	0.000934					subject(genotype)	10	0.00346	0.000346					subject(genotype)	10	0.0074	0.00074
																		region	2	9.48e-05	4.74e-05	0.0736	0.929			region	2	0.00313	0.00157	2.507	0.107			region	2	0.000182	9.08e-05	0.5	0.614			region	2	0.000636	0.000318	1.085	0.357
																		genotype x region	2	0.000157	7.84e-05	0.122	0.886			genotype x region	2	0.00027	0.000135	0.216	0.808			genotype x region	2	0.000406	0.000203	1.117	0.347			genotype x region	2	0.000184	9.22e-05	0.314	0.734
p-1-1	1	0.198925	0.30509	0.0820072	0.173262	0.205305	0.0573477		p-1-1	1	0.100044	0.312576	0.0526053	0.196534	0.19209	0.0826575		Residual	20	0.0129	0.000644					Residual	20	0.0125	0.000625					Residual	20	0.00363	0.000182					Residual	20	0.00586	0.000293
p-1-2	1	0.195152	0.274867	0.0893991	0.162573	0.221253	0.0585519		p-1-2	1	0.0939563	0.301326	0.065316	0.180336	0.209665	0.0928084		Total	35	0.0246	0.000702					Total	35	0.0294	0.00084					Total	35	0.00824	0.000236					Total	35	0.0142	0.000405
p-2-1	1	0.150036	0.305637	0.0531923	0.175797	0.2825	0.077602		p-2-1	1	0.137475	0.307159	0.0633008	0.219408	0.194075	0.0534266
p-2-2	1	0.104664	0.314082	0.0666124	0.199566	0.247289	0.0686913		p-2-2	1	0.1667	0.28892	0.0810125	0.227409	0.194283	0.0525613
p-3-1	1	0.178612	0.282455	0.0891272	0.198808	0.20429	0.0512958		p-3-1	1	0.145401	0.431038	0.0541092	0.129971	0.176806	0.0607029		The difference in the mean values among the different levels of genotype is not great enough to exclude the possibility that the difference is just due to random sampling variability after allowing for the effects of differences in region. There is not a statistically significant difference (P = 0.102).								The difference in the mean values among the different levels of genotype is not great enough to exclude the possibility that the difference is just due to random sampling variability after allowing for the effects of differences in region. There is not a statistically significant difference (P = 0.061).								The difference in the mean values among the different levels of genotype is not great enough to exclude the possibility that the difference is just due to random sampling variability after allowing for the effects of differences in region. There is not a statistically significant difference (P = 0.233).								The difference in the mean values among the different levels of genotype is not great enough to exclude the possibility that the difference is just due to random sampling variability after allowing for the effects of differences in region. There is not a statistically significant difference (P = 0.733).
p-3-2	1	0.142574	0.312647	0.0857178	0.19943	0.237582	0.0609439		p-3-2	1	0.202518	0.326196	0.0500292	0.151256	0.184998	0.0628772
																		The difference in the mean values among the different levels of region is not great enough to exclude the possibility that the difference is just due to random sampling variability after allowing for the effects of differences in genotype. There is not a statistically significant difference (P = 0.929).								The difference in the mean values among the different levels of region is not great enough to exclude the possibility that the difference is just due to random sampling variability after allowing for the effects of differences in genotype. There is not a statistically significant difference (P = 0.107).								The difference in the mean values among the different levels of region is not great enough to exclude the possibility that the difference is just due to random sampling variability after allowing for the effects of differences in genotype. There is not a statistically significant difference (P = 0.614).								The difference in the mean values among the different levels of region is not great enough to exclude the possibility that the difference is just due to random sampling variability after allowing for the effects of differences in genotype. There is not a statistically significant difference (P = 0.357).
																		The effect of different levels of genotype does not depend on what level of region is present. There is not a statistically significant interaction between genotype and region. (P = 0.886)								The effect of different levels of genotype does not depend on what level of region is present. There is not a statistically significant interaction between genotype and region. (P = 0.808)								The effect of different levels of genotype does not depend on what level of region is present. There is not a statistically significant interaction between genotype and region. (P = 0.347)								The effect of different levels of genotype does not depend on what level of region is present. There is not a statistically significant interaction between genotype and region. (P = 0.734)
																		Power of performed test with alpha = 0.0500: for genotype : 0.274								Power of performed test with alpha = 0.0500: for genotype : 0.389								Power of performed test with alpha = 0.0500: for genotype : 0.110								Power of performed test with alpha = 0.0500: for genotype : --
																		Power of performed test with alpha = 0.0500: for region : --								Power of performed test with alpha = 0.0500: for region : 0.283								Power of performed test with alpha = 0.0500: for region : --								Power of performed test with alpha = 0.0500: for region : 0.0612
																		Power of performed test with alpha = 0.0500: for genotype x region : --								Power of performed test with alpha = 0.0500: for genotype x region : --								Power of performed test with alpha = 0.0500: for genotype x region : 0.0655								Power of performed test with alpha = 0.0500: for genotype x region : --
																		Least square means for genotype :								Least square means for genotype :								Least square means for genotype :								Least square means for genotype :
																		Group	Mean							Group	Mean							Group	Mean							Group	Mean
																		WT	0.158							WT	0.292							WT	0.0724							WT	0.185
																		KO	0.14							KO	0.313							KO	0.0645							KO	0.188
																		Std Err of LS Mean = 0.00692								Std Err of LS Mean = 0.00720								Std Err of LS Mean = 0.00439								Std Err of LS Mean = 0.00641
																		Least square means for region :								Least square means for region :								Least square means for region :								Least square means for region :
																		Group	Mean							Group	Mean							Group	Mean							Group	Mean
																		c	0.149							c	0.291							c	0.0706							c	0.192
																		m	0.147							m	0.304							m	0.0653							m	0.183
																		p	0.151							p	0.313							p	0.0694							p	0.185
																		Std Err of LS Mean = 0.00773								Std Err of LS Mean = 0.00779								Std Err of LS Mean = 0.00444								Std Err of LS Mean = 0.00607
																		Least square means for genotype x region :								Least square means for genotype x region :								Least square means for genotype x region :								Least square means for genotype x region :
																		Group	Mean							Group	Mean							Group	Mean							Group	Mean
																		WT x c	0.155							WT x c	0.283							WT x c	0.0739							WT x c	0.192
																		WT x m	0.158							WT x m	0.294							WT x m	0.0654							WT x m	0.178
																		WT x p	0.162							WT x p	0.299							WT x p	0.0777							WT x p	0.185
																		KO x c	0.143							KO x c	0.298							KO x c	0.0672							KO x c	0.193
																		KO x m	0.137							KO x m	0.314							KO x m	0.0652							KO x m	0.187
																		KO x p	0.141							KO x p	0.328							KO x p	0.0611							KO x p	0.184
																		Std Err of LS Mean = 0.0109								Std Err of LS Mean = 0.0110								Std Err of LS Mean = 0.00628								Std Err of LS Mean = 0.00858

## Sheet: Fig 6
15 lx	WT	KO	150 lx	WT	KO	1500 lx	WT	KO	Two Way Repeated Measures ANOVA (One Factor Repetition)
	63.1074	67.4332		73.5674	75.2746		86.017	88.6864
	66.2452	73.603		86.1581	76.6402		87.7568	88.3149	Data source: Data 1 in Notebook1
	60.6728	68.859		71.8829	77.0721		83.3027	89.9332
	69.9419	56.317		79.5247	70.5111		84.9463	86.4063	General Linear Model
	80.696	71.2662		76.4805	80.8659		81.7413	90.4291
	66.6077	73.7802		81.9359	85.3749		89.6241	90.271	Dependent Variable: data
	64.3442			74.1307			87.3467
	63.5109			86.8425			84.036		Normality Test (Shapiro-Wilk):	Failed	(P < 0.050)
	63.9515			77.193			84.1444
									Equal Variance Test (Brown-Forsythe):	Passed	(P = 0.675)
average	66.5642	68.5431	average	78.6351	77.6231	average	85.435	89.0068
									Source of Variation	DF	SS	MS	F	P
s.e.m.	1.96834	2.65364	s.e.m.	1.8025	2.06537	s.e.m.	0.824824	0.627778	genotype	1	24.721	24.721	0.718	0.412
									subject(genotype)	13	447.629	34.433
									log illuminance	2	2790.26	1395.13	77.959	<0.001
									genotype x log illuminance	2	38.992	19.496	1.089	0.351
									Residual	26	465.288	17.896
									Total	44	3843.4	87.35
									The difference in the mean values among the different levels of genotype is not great enough to exclude the possibility that the difference is just due to random sampling variability after allowing for the effects of differences in log illuminance. There is not a statistically significant difference (P = 0.412).
									The difference in the mean values among the different levels of log illuminance is greater than would be expected by chance after allowing for effects of differences in genotype. There is a statistically significant difference (P = <0.001). To isolate which group(s) differ from the others use a multiple comparison procedure.
									The effect of different levels of genotype does not depend on what level of log illuminance is present. There is not a statistically significant interaction between genotype and log illuminance. (P = 0.351)
									Power of performed test with alpha = 0.0500: for genotype : --
									Power of performed test with alpha = 0.0500: for log illuminance : 1.000
									Power of performed test with alpha = 0.0500: for genotype x log illuminance : 0.0622
									Expected Mean Squares:
									Approximate DF Residual for genotype = 13.000
									Expected MS(genotype) = var(res) + 3.000 var(subject(genotype)) + var(genotype)
									Expected MS(subject(genotype)) = var(res) + 3.000 var(subject(genotype))
									Expected MS(log illuminance) = var(res) + var(log illuminance)
									Expected MS(genotype x log illuminance) = var(res) + var(genotype x log illuminance)
									Expected MS(Residual) = var(res)
									Least square means for genotype :
									Group	Mean	SEM
									WT	76.878	1.129
									KO	78.391	1.383
									Least square means for log illuminance :
									Group	Mean
									1.18	67.554
									2.18	78.129
									3.18	87.221
									Std Err of LS Mean = 1.275
									Least square means for genotype x log illuminance :
									Group	Mean	SEM
									WT x 1.180	66.564	1.613
									WT x 2.180	78.635	1.613
									WT x 3.180	85.435	1.613
									KO x 1.180	68.543	1.975
									KO x 2.180	77.623	1.975
									KO x 3.180	89.007	1.975
									All Pairwise Multiple Comparison Procedures (Holm-Sidak method):
									Overall significance level = 0.05
									Comparisons for factor: genotype
									Comparison	Diff of Means	t	P	P<0.050
									KO vs. WT	1.513	0.847	0.412	No
									Comparisons for factor: log illuminance
									Comparison	Diff of Means	t	P	P<0.050
									3.180 vs. 1.180	19.667	12.475	<0.001	Yes
									2.180 vs. 1.180	10.575	6.708	<0.001	Yes
									3.180 vs. 2.180	9.092	5.767	<0.001	Yes
									Comparisons for factor: log illuminance within WT
									Comparison	Diff of Means	t	P	P<0.050
									3.180 vs. 1.180	18.871	9.463	<0.001	Yes
									2.180 vs. 1.180	12.071	6.053	<0.001	Yes
									3.180 vs. 2.180	6.8	3.41	0.002	Yes
									Comparisons for factor: log illuminance within KO
									Comparison	Diff of Means	t	P	P<0.050
									3.180 vs. 1.180	20.464	8.379	<0.001	Yes
									3.180 vs. 2.180	11.384	4.661	<0.001	Yes
									2.180 vs. 1.180	9.08	3.718	<0.001	Yes
									Comparisons for factor: genotype within 1.18
									Comparison	Diff of Means	t	P	P<0.050
									KO vs. WT	1.979	0.776	0.443	No
									Comparisons for factor: genotype within 2.18
									Comparison	Diff of Means	t	P	P<0.050
									WT vs. KO	1.012	0.397	0.694	No
									Comparisons for factor: genotype within 3.18
									Comparison	Diff of Means	t	P	P<0.050
									KO vs. WT	3.572	1.401	0.17	No

## Sheet: Fig 7
	WT	KO	t-test
	0.7	0.7
	0.6	0.6	Data source: Data 2 in PLR
	0.6	0.6
	0.5	0.6	Normality Test (Shapiro-Wilk):	Failed	(P < 0.050)
	0.5	0.5
	0.7	0.6
	0.6	0.5	Test execution ended by user request, Rank Sum Test begun
	0.6
	0.6		Mann-Whitney Rank Sum Test
avarage	0.6	0.585714	Data source: Data 2 in PLR
s.e.m.	0.0235702	0.026082	Group	N	Missing	Median	0.25	0.75
			WT	9	0	0.6	0.55	0.65
			KO	7	0	0.6	0.5	0.6
			Mann-Whitney U Statistic= 28.000
			T = 56.000 n(small)= 7 n(big)= 9 (P = 0.723)
			The difference in the median values between the two groups is not great enough to exclude the possibility that the difference is due to random sampling variability; there is not a statistically significant difference (P = 0.723)

## Sheet: S4 Fig
Brn3a/NeuN	Region				Calretinin/NeuN	Region				Calbidin/NeuN	Region
Sample ID	c	m	p		Sample ID	c	m	p		Sample ID	c	m	p
1	0.75	0.578947	0.6875		1	0.296296	0.357143	0.230769		1	0.222222	0.142857	0.0967742
2	0.8	0.642857	0.818182		2	0.125	0.25	0.285714		2	0.285714	0.259259	0.0833333
3	0.777778	0.647059	0.7		3	0.241379	0.25	0.266667		3	0.268293	0.294118	0.352941
4	0.833333	0.714286	0.777778		4	0.25	0.105263	0.235294		4	0.346154	0.117647	0.153846
5	0.818182	0.636364	0.615385		5	0.321429	0.1875	0.357143		5	0.148148	0.181818	0.266667
6	0.722222	0.681818	0.736842		6	0.294118	0.294118	0.318182		6	0.294118	0.142857	0.125
7	0.8	0.571429	0.72		7	0.25	0.258065	0.190476		7	0.173913	0.2	0.3
8	0.772727	0.73913	0.6875		8	0.148148	0.162162	0.230769		8	0.1875	0.2	0.2
9	0.75	0.642857	0.647059		9	0.238095	0.152174	0.208333		9	0.25	0.333333	0.363636
10	0.75	0.636364	0.714286		10	0.277778	0.269231	0.416667		10	0.357143	0.2	0.2
11	0.756098	0.681818	0.666667		11	0.233333	0.380952	0.272727		11	0.111111	0.238095	0.25
12	0.794118	0.642857	0.666667		12	0.294118	0.272727	0.387097		12	0.241379	0.2	0.157895
13	0.6	0.555556	0.666667		13	0.354839	0.3125	0.366667		13	0.0454545	0.25	0.2
14	0.769231	0.5	0.444444		14	0.333333	0.40625	0.48		14	0.190476	0.25	0.230769
15	0.782609	0.666667	0.384615		15	0.222222	0.275862	0.142857		15	0.222222	0.4	0.363636
16	0.666667	0.727273	0.7		16	0.258065	0.190476	0.272727		16	0.238095	0.294118	0.230769
17	0.714286	0.772727	0.6875		17	0.16	0.238095	0.235294		17	0.285714	0.210526	0.117647
18		0.818182	0.85		18	0.2	0.210526	0.3		18	0.190476	0.153846
19		0.736842	0.733333		19	0.233333	0.157895	0.333333		19	0.2
20		0.772727	0.842105		20	0.15	0.181818			20	0.333333
					21	0.214286
average	0.756309	0.668288	0.687326		average	0.242656	0.245638	0.29109		average	0.229573	0.226026	0.21723
sem	0.0138417	0.0179757	0.0251893		sem	0.0136447	0.0178185	0.0192775		sem	0.0175244	0.0170685	0.0219719
% NeuN only	24.3691	33.1712	31.2674		% NeuN only	75.7344	75.4362	70.891		% NeuN only	77.0427	77.3974	78.277
% merge	75.6309	66.8288	68.7326		% merge	24.2656	24.5638	29.109		% merge	22.9573	22.6026	21.723
% sem	1.38417	1.79757	2.51893		% sem	1.36447	1.78185	1.92775		% sem	1.75244	1.70685	2.19719

## Sheet: S6 Fig
m-NeuN/DAPI	Region				Rb-NeuN/DAPI	Region
Sample ID	c	m	p		Sample ID	c	m	p
1	0.787879	0.758621	0.740741		1	0.84375	0.933333	0.619048
2	0.621622	0.666667	0.64		2	0.857143	0.545455	0.736842
3	0.923077	0.733333	0.8		3	0.852941	0.727273	0.75
4	0.875	0.612903	0.652174		4	0.888889	0.826087	0.809524
5	0.78125	0.733333	0.791667		5	0.8	0.5	0.777778
6	0.84375	0.791667	0.727273		6	0.894737	0.724138	0.758621
7	0.857143	0.736842	0.55		7	0.714286	0.724138	0.68
8	0.611111	0.73913	0.555556		8	0.8	0.730769	0.555556
9	0.857143	0.7	0.473684		9	0.810811	0.791667	0.482759
10	0.731707	0.647059	0.541667		10	0.666667	0.814815	0.647059
11	0.846154	0.666667	0.730769		11	0.823529	0.666667	0.411765
12	0.785714	0.84	0.925926		12	0.761905	0.469697	0.5
13		0.793103	0.64		13	0.870968	0.660714	0.827586
14		0.7	0.73913		14	0.446809	0.793103	0.5
15		0.846154	0.807692		15	0.62069	0.866667	0.758621
					16	0.789474	0.677419	0.815789
					17	0.53125	0.647059	0.833333
average	0.793462	0.731032	0.687752		18	0.673913	0.444444	0.892857
sem	0.0280286	0.0184424	0.0318339		19	0.829787	0.780488
					20	0.545455	0.604167
% DAPI only	20.6538	26.8968	31.2248		21	0.756098
% merge	79.3462	73.1032	68.7752
% sem	2.80286	1.84424	3.18339
					average	0.751386	0.696405	0.686508
					sem	0.0276134	0.029684	0.0338706
					% DAPI only	24.8614	30.3595	31.3492
					% merge	75.1386	69.6405	68.6508
					% sem	2.76134	2.9684	3.38706
